# Supplementary material for: Uncovering candidate genes responsive to salt stress in Salix matsudana (Koidz) by transcriptomic analysis
Source: PLoS One. 2020 Aug 6;15(8):e0236129. doi: 10.1371/journal.pone.0236129 (PMC7410171; doi:10.1371/journal.pone.0236129)
Supplement: S2 Table — (XLS) [file pone.0236129.s004.xls]

## Sheet: All_gene_fpkm.list (1)
#ID	T01	T02	T03	T04	T05	T06	T07	T08	T09	T10	T11	T12
EVM0000001	2.73019	4.50379	4.0619	6.22018	3.1632	7.67747	4.45972	3.67921	4.78578	5.90631	4.99077	5.03776
EVM0000002	1.45194	1.87676	2.1067	0.205122	3.16636	1.96399	1.98031	1.39885	1.39354	2.30251	0.415131	3.29469
EVM0000003	12.205	15.379	15.23	11.9772	11.2296	11.241	16.5625	16.2407	15.2043	12.8541	15.4115	14.9165
EVM0000004	10.4413	8.42209	14.0256	13.3099	23.2016	11.0453	6.9881	5.39714	7.49944	16.0777	10.1935	14.4012
EVM0000005	0	0	0	0	0	0	0	0	0	0.203991	0.103201	0
EVM0000006	0.423221	1.4382	0.422804	0	0	0.747967	0.448185	0.944122	1.08262	0.0984196	0.403165	0.326338
EVM0000007	0	0	0	0	0	0	0	0	0	0	0	0.0942696
EVM0000008	0.667524	0.28444	0.851798	0.367144	0.535948	0.310999	0.220638	0.402149	1.00687	0.635268	0.579864	0.362023
EVM0000009	0.287958	0.567614	0.568197	0.390049	0.575239	0	0	0	0.520051	0.774073	0.133329	0.216973
EVM0000010	3.72328	4.78089	5.16803	5.78549	6.20105	4.02353	4.48893	6.01802	4.59687	6.55974	5.83005	3.49805
EVM0000013	1.05238	1.64906	1.02654	1.51322	0.428669	0.686544	0.777273	0.945476	0.794784	0.875894	0.89408	1.38321
EVM0000014	8.92855	8.54496	7.60205	9.42097	8.42196	8.63946	9.21127	9.91011	8.40774	7.56213	7.8761	8.56625
EVM0000015	2.30917	1.75021	2.19295	1.36897	2.21903	1.35264	0.859806	2.28353	2.11938	1.48526	2.14068	2.33932
EVM0000016	52.1583	56.5473	40.8706	33.7931	37.6105	41.5372	61.7463	60.2445	60.4555	39.8936	42.4418	33.402
EVM0000017	13.144	11.5444	13.7555	14.5768	14.7337	12.6797	10.7122	11.9549	13.0775	13.2807	14.8549	13.3474
EVM0000019	118.019	130.357	88.9857	133.054	150.254	111.109	71.5321	77.1142	98.4074	135.706	96.7309	151.887
EVM0000021	0.113114	0.304048	0	0	0	0	0	0.150503	0.209501	0	0.0384817	0.0986468
EVM0000022	0.428813	0.489737	0.251032	0.290464	0.41716	0.207884	0.220601	0.384635	0.0752598	0	0.39394	0
EVM0000023	10.1858	8.6711	12.1186	10.863	9.82726	8.64618	10.2193	11.5443	6.70848	10.2303	13.8432	9.75765
EVM0000025	0.714136	1.00733	1.04239	0	0.0888459	0.796767	0.162535	0.0426838	0.257013	0.136937	1.37467	1.40322
EVM0000027	2.97464	2.60447	3.55491	2.3362	1.65038	2.9476	2.23329	2.79597	1.96872	2.32624	1.78451	2.13195
EVM0000029	3.25987	3.22417	3.05583	1.14056	1.21701	1.50721	3.89314	2.1044	3.20951	1.46826	0.882587	0.853538
EVM0000030	0.406916	0.696244	1.26476	1.0834	1.78799	1.71125	0.469065	1.14725	1.62744	2.10866	3.10059	3.0707
EVM0000031	8.47506	7.6299	9.2942	9.59209	11.647	11.9438	9.37485	12.501	7.90225	12.0539	12.4712	9.13663
EVM0000032	11.8519	11.7371	15.677	10.5901	10.4963	11.4676	16.9713	11.9396	12.7689	12.0004	8.71666	10.7427
EVM0000033	14.0558	11.3933	10.9552	8.03964	10.0069	13.8158	13.5442	9.25495	12.2108	9.06249	13.1777	9.67293
EVM0000034	0.302244	0.471856	0.505075	0.24362	0.610102	0.191348	0.31701	0.809342	0.384616	0.491638	0.321732	0.680377
EVM0000035	5.49237	6.7034	7.07673	32.075	35.0964	23.2474	9.52456	20.3332	8.98146	19.0808	20.9183	32.1983
EVM0000036	5.63033	6.95953	5.79092	5.26189	5.51367	4.91477	7.0049	6.609	6.8147	6.05956	6.07955	4.49362
EVM0000037	0.325658	0.491516	0.926778	0.485291	0.479192	0.647977	0.336853	0.314926	0.115676	0.864113	0.652868	1.17498
EVM0000038	1.68378	1.14612	1.70974	206.113	121.749	77.2771	0.940761	0.829536	1.66812	119.649	41.1277	117.429
EVM0000039	0.104417	0	0.238985	0.466316	0.836689	1.11981	0.0363501	0.0372352	0.110202	0.499696	0.461243	0.16175
EVM0000040	26.6355	28.693	28.0925	30.1494	26.5459	32.2627	28.4591	29.5626	26.8309	36.7386	26.9965	24.7837
EVM0000041	1.98229	1.39355	2.35963	2.0711	2.2715	2.11813	1.96514	1.54496	1.85143	1.76586	3.74248	1.05056
EVM0000042	10.5077	7.69153	12.0277	10.6227	7.82406	8.14337	12.2614	14.288	8.81949	8.87047	9.97922	7.56174
EVM0000044	45.4562	46.2064	49.8423	62.2886	53.7811	54.9372	46.6656	43.8881	41.8912	60.2489	51.5693	59.9293
EVM0000045	1.66082	1.4204	0.899724	33.8847	48.8429	20.4493	2.57644	2.21533	1.77417	31.9996	23.9412	19.1919
EVM0000046	0	0.197348	0.174977	0	0.0736898	0	0.20819	0.271305	0.37426	0.949297	0.552923	0
EVM0000047	12.76	10.7219	11.0926	12.3807	9.90911	11.4263	14.4681	9.57799	10.6996	12.8559	9.16932	10.0312
EVM0000048	1.59191	1.63823	1.05072	0.87311	1.05569	1.56678	1.88033	1.36776	1.07208	1.11165	1.0676	1.24171
EVM0000050	5.37895	4.73663	4.32772	7.5205	7.5649	6.85789	4.65581	4.16226	5.76593	7.02267	8.62024	7.26064
EVM0000051	4.07379	2.2793	2.00487	2.81863	1.80665	3.7676	3.25514	2.66988	1.93951	2.06874	3.05271	2.87903
EVM0000052	6.6934	8.04162	11.2092	14.8075	13.3116	11.587	8.7222	8.90236	11.041	11.9494	13.2209	12.6682
EVM0000053	0.329193	0.316361	1.0571	0.453843	0	1.10115	0.168992	0.270511	1.39207	0.901768	0.461657	0.480794
EVM0000054	0.548416	0.388591	0.704434	1.30688	0.6828	1.87529	1.30885	0.331168	1.19314	2.79426	0	1.90125
EVM0000055	1.38773	2.03988	0.683782	1.56084	1.86806	2.23612	1.33847	2.1136	1.27024	0.799751	1.13404	1.58513
EVM0000056	2.67715	4.37646	5.04688	4.33879	3.45957	4.72763	2.94711	3.60291	5.18001	3.2267	3.36621	4.41694
EVM0000059	6.27614	5.69463	5.2121	10.0319	7.0092	13.6852	4.44724	5.59836	4.68868	10.5711	11.9722	8.62799
EVM0000061	8.55801	10.354	13.0528	12.0057	10.5518	11.3511	8.9864	7.99568	8.73107	8.97379	8.67623	10.0809
EVM0000062	11.3534	10.2612	12.1191	9.2201	9.24758	10.8853	8.88762	7.53842	9.68901	12.1313	9.05994	9.40525
EVM0000064	0.206537	0	0.220807	0.224898	0.383986	0	0.349136	0	0.118673	0.303271	0.364213	0.19239
EVM0000066	0	0	0	0	0	0	0	0	0.862874	0	0.372041	0
EVM0000068	0	0	0.0488656	0	0.123203	0.243778	0.0657739	0	0	0.112126	0.202834	0.146249
EVM0000069	5.10332	4.93475	2.99405	4.44632	6.7236	1.88768	5.57084	3.19615	6.44488	3.23582	4.06709	2.94157
EVM0000070	6.91669	4.18026	4.64363	6.34348	6.58002	9.39607	5.54637	0.875454	2.32542	6.6481	5.02237	6.14
EVM0000073	0	0	0	0	0	0	0	0	0	0	0	0.405223
EVM0000074	5.27793	11.4815	6.55519	5.97202	7.71654	7.10217	6.22751	6.6123	7.40476	4.98351	8.07372	8.94684
EVM0000078	0.196439	0	0.554514	0.13127	0.342508	0.0672525	0.152809	0	0.25496	0.189436	0.128318	0.114096
EVM0000079	0.333666	0.762554	1.70527	0	1.52348	0.677937	0.351591	0.503615	0.95874	0.61037	0.468479	0.4979
EVM0000080	0	0.060864	0	0	0.283144	0.561773	0.0653316	0	0	0	0	0
EVM0000082	2.73866	2.86008	2.74257	2.26639	3.54205	2.32135	2.70259	2.38683	2.73631	3.44042	3.46711	3.00656
EVM0000083	1.31285	1.14833	1.05033	1.73359	0.994289	1.01954	2.05045	0.547321	0.61476	1.06734	0.87713	0.692773
EVM0000084	3.27096	2.24324	4.59498	2.76164	2.65725	4.69046	3.38508	3.40966	3.67807	3.5575	4.47081	2.01183
EVM0000085	15.5394	12.8767	14.0226	25.1501	24.9526	22.8897	15.1036	14.9586	14.6103	20.9863	24.4408	22.9145
EVM0000086	1.04154	1.12455	1.7343	0.119575	1.75396	1.5996	0.319175	1.66654	0.544121	1.38743	5.59475	1.09714
EVM0000087	0	0	0	0.102248	0	0	0	0	0	0.100709	0	0
EVM0000088	0	0	0.0489446	0	0	0.242365	0	0	0	0	0	0.0982828
EVM0000089	8.43835	15.3211	10.6373	7.05188	7.80973	10.0273	13.9532	14.1521	17.7772	5.43827	10.1564	5.29828
EVM0000090	0.470679	0.788061	1.23008	1.12194	1.01178	0.55421	1.07441	0.483751	0.593709	0.259764	0.867974	0.732392
EVM0000091	0	0.282213	0.170249	0.264653	0.648155	0.0715522	0.151156	0.263797	0.0519409	0	0.135143	0.167777
EVM0000092	0	0	0	0	0	0.45585	0	0	0	0	0.174525	0.289578
EVM0000093	50.0934	57.0229	60.5282	51.7735	68.4651	65.7747	49.2987	49.4614	50.4003	56.3105	82.0408	69.753
EVM0000094	0.996964	1.42666	1.45825	2.89202	2.97896	2.38278	1.60674	2.94392	0.91338	1.65238	3.08271	2.67261
EVM0000095	8.37897	6.6112	4.90116	9.18378	7.31782	7.67114	5.80153	5.26657	5.21835	6.38791	6.00435	5.57912
EVM0000098	0	0.060216	0	0.0837824	0	0	0.222076	0	0	0	0.0844797	0.0354754
EVM0000100	4.6582	5.33176	5.01233	7.00123	5.18829	4.44526	3.75781	5.87312	5.72966	5.62474	5.91125	3.85628
EVM0000101	0.370478	0.261124	0.142834	0.669536	0.268472	0.301507	0.993039	0.916238	0.636838	2.02637	0.655504	0.34398
EVM0000102	17.1292	19.7795	22.4756	35.153	67.7362	35.2909	18.4524	23.9391	15.899	43.765	49.6252	39.83
EVM0000103	9.01665	6.2041	9.76636	6.37775	4.67811	5.88996	7.03709	7.88327	8.4197	5.45461	5.55402	5.82284
EVM0000105	32.2794	33.2654	31.503	25.0972	23.7255	28.332	31.93	37.9867	28.991	29.1643	24.778	30.3052
EVM0000106	31.9705	37.3384	36.1652	19.4595	35.2566	39.8407	39.5959	45.9314	36.5244	37.5939	50.4371	24.7437
EVM0000108	2.764	2.13673	2.61162	2.94986	4.09262	2.40601	2.4107	3.20042	2.5949	2.36759	2.6222	1.74689
EVM0000110	4.03226	18.1072	4.21234	14.1869	19.7462	7.54338	7.27544	13.6973	8.74177	2.46107	10.3365	10.5473
EVM0000111	0.278833	0.681419	0.882706	0.219728	0.29892	0	1.80213	1.48677	1.61101	0.0910448	0	0
EVM0000112	1.09149	0.964283	1.15457	0.236964	0.579014	0.931409	1.08277	1.81726	1.48171	1.23794	1.6041	0.924582
EVM0000113	23.8642	24.7913	24.2085	27.5166	27	29.6331	24.6682	26.1542	23.8119	27.4133	31.7258	29.1829
EVM0000115	14.1354	15.1377	12.0246	9.0055	10.7836	14.9411	17.011	14.8562	15.0326	11.1659	10.9929	9.36128
EVM0000116	0.533905	0.174376	0.216551	0	0.563552	0	0	0.832727	0	0	0	0
EVM0000117	2.55405	3.68767	1.85495	1.81726	2.13029	1.78558	3.97102	4.75605	4.09443	1.94975	2.44004	1.96426
EVM0000119	13.182	12.0356	9.919	10.6739	10.7156	15.2594	15.7926	13.7117	17.8553	14.3236	14.3621	11.3631
EVM0000120	0.0573879	0	0.200984	0.157708	0	0.168796	0	0	0.184335	0.309773	0	0.330727
EVM0000121	33.413	30.7795	24.2866	25.7125	27.031	24.4748	31.8875	23.2746	28.0688	20.224	25.7078	21.225
EVM0000122	0	0	0	0	0	0	0	0	0	1.03987	0	0
EVM0000123	0.277081	1.09004	0.633464	0.923856	1.79494	0.194148	0.431708	0.441167	0.147143	0.179401	0.368348	1.08262
EVM0000124	0	0	0	0	0.182727	0	0	0	0	0	0	0
EVM0000125	15.3886	16.8505	15.8379	18.3062	21.1409	17.5285	17.3295	18.7562	15.5073	21.055	20.8391	20.5214
EVM0000128	5.00254	2.866	5.80365	0.989056	0.542802	1.60768	4.42388	4.77545	5.04876	1.47556	0.40154	0.579548
EVM0000129	0.518554	1.83778	3.62231	0.469625	0.831599	0.274146	0	0.618166	0.386494	0.487482	0.502912	0.561336
EVM0000131	3.52939	3.24205	5.51707	1.0757	2.32207	3.10839	1.88461	4.89567	1.57175	1.50275	1.84776	1.68605
EVM0000132	0.752915	0.503635	0.854138	0.600834	0.107949	0.608722	1.02554	0.75955	0.514814	0.763459	0.440128	0.371379
EVM0000134	6.58215	7.96596	6.58943	7.12697	7.28656	6.85105	8.41287	8.68651	7.71805	6.9815	9.32297	6.64667
EVM0000135	0	0	0	0	0.22526	0.884883	0	0	0	0	0.818274	0
EVM0000136	0	0	0.080965	0	0	0	0	0.074718	0	0.093797	0	0.158596
EVM0000137	1.37839	2.07315	2.05965	1.67681	1.63721	2.28905	1.11033	2.3983	1.41461	1.10136	1.29128	0.862316
EVM0000138	0	0	0	0.0315649	0	0	0	0	0	0	0	0
EVM0000139	5.68925	5.49311	4.15078	4.08986	4.53318	5.63409	6.69997	6.60306	6.57386	4.35363	5.3038	4.33988
EVM0000141	8.62289	8.31686	7.86134	5.80829	9.73646	7.00439	6.79446	6.88933	7.51388	10.5117	6.14175	6.89987
EVM0000143	4.01836	3.49997	3.72947	9.64497	6.91023	7.03423	4.01895	3.68976	4.21986	7.3035	6.47973	7.62685
EVM0000144	2.55588	2.88396	2.81134	0.998601	2.79472	3.03871	2.60256	3.63814	1.97331	1.47053	3.7434	1.55917
EVM0000145	11.732	14.8759	9.73942	8.04683	9.32377	9.9449	18.7115	16.6787	13.7813	7.24566	6.88972	5.46797
EVM0000148	3.30382	3.68431	4.29909	3.88443	2.59282	4.59118	4.24561	4.02356	2.92882	4.89368	2.47636	4.48936
EVM0000149	5.10738	4.01469	2.95672	3.35781	2.01416	2.63645	3.46179	3.4618	3.40938	2.20734	3.63003	2.14021
EVM0000152	10.9046	11.3531	13.407	11.7307	12.1763	12.4309	9.54202	9.84412	12.3233	13.3269	13.3208	15.5747
EVM0000153	5.49488	6.50861	8.72506	10.0009	5.13463	8.04948	9.2954	8.39152	6.43009	8.16583	8.44281	8.88551
EVM0000156	12.2269	10.9444	11.8314	8.88289	9.23748	10.913	10.8695	11.7361	11.7128	12.4331	10.1594	8.63041
EVM0000157	17.0766	15.3932	15.1892	17.508	17.3504	15.8531	16.0274	18.5458	18.3708	19.2023	18.7516	15.6519
EVM0000158	24.6495	26.8856	28.4771	24.5358	29.9516	23.6074	26.7765	25.3401	26.0798	31.9523	24.1455	26.3202
EVM0000159	0	0	0	0	1.62398	0	0	0	0.555936	0	0	0
EVM0000160	14.6809	14.4183	12.526	14.0912	15.0511	11.6698	15.6878	14.7186	15.1758	12.9477	14.5249	13.6485
EVM0000162	3.35992	2.94801	2.79949	1.49374	1.12713	1.52238	3.4666	5.55108	2.58137	0.887329	1.97188	1.3977
EVM0000163	1.3609	2.04911	1.90684	2.41462	3.61802	2.74482	1.48573	2.12791	1.69392	2.01592	4.15065	3.53445
EVM0000164	14.4895	15.8748	16.506	17.0984	24.9875	21.0705	14.546	18.4246	16.0098	20.2867	18.5315	18.8642
EVM0000165	6.47922	4.82836	5.02192	6.51192	4.06605	5.06093	5.79959	5.63053	5.68236	4.30759	4.31485	3.44736
EVM0000166	2.78006	3.49518	4.27422	2.85883	3.57256	2.12427	2.48641	3.0005	1.08604	0.722696	2.23854	1.4859
EVM0000167	1.95236	1.49774	2.1249	0.615796	1.72292	2.64538	2.28932	2.81322	1.43109	1.51885	1.55512	0.47599
EVM0000168	2.51437	4.83144	1.82685	3.89786	4.45026	3.01393	4.40256	4.21799	3.55027	3.53497	4.42105	4.12396
EVM0000169	15.1918	15.2703	18.9305	35.424	47.4224	30.6335	15.8006	16.0791	15.9334	31.0703	30.8772	29.1473
EVM0000170	13.1191	15.6034	9.12516	9.34739	8.8966	10.0364	15.5762	14.8907	13.1215	12.192	8.35707	8.81618
EVM0000171	1.4794	0.781765	1.41538	0.364436	0.795344	0.988732	1.5187	1.33301	0.984937	0	0.369723	0.604916
EVM0000172	0.122661	0.356205	0	4.88842	0.942647	4.63325	0	0.276854	0.134276	2.00914	0.171961	0.415201
EVM0000173	20.9695	19.1945	20.1741	22.6424	32.911	19.6943	26.4831	24.355	22.4638	25.3341	27.4282	25.1629
EVM0000174	8.42585	10.5856	5.01157	9.38876	23.3303	6.53025	8.1588	12.4678	10.2245	9.22154	9.5411	8.70257
EVM0000175	1.60327	1.98446	3.29266	1.12126	2.28406	2.2896	2.54372	2.28826	1.82385	1.85378	1.27769	0.974489
EVM0000176	25.1206	22.0061	28.1397	22.7023	18.9325	25.8011	25.2869	21.2109	29.0097	24.1472	23.6797	23.6299
EVM0000177	0.385384	0.674873	0.619882	0.157654	0.447209	0.275149	1.33689	0.410433	0.562997	0.153439	0.365969	0.177442
EVM0000178	40.5856	40.7432	47.3299	60.3623	67.1406	50.6656	38.2317	51.0659	43.8009	56.3061	43.1109	55.3533
EVM0000184	8.96345	14.9639	6.86515	4.9355	6.12638	7.30613	22.0082	22.0997	20.2911	4.98634	8.6234	4.2929
EVM0000188	8.81724	14.2267	10.3958	3.76968	9.08723	5.95711	12.5173	13.1297	14.8008	4.37165	4.64694	3.02203
EVM0000189	0.325517	0.215137	0.384336	0	0	0	0	0	0	0	0.45206	0
EVM0000190	0.8693	1.65637	0.422152	2.16983	9.33206	2.21195	1.28389	1.80902	0.994965	3.15682	2.44006	0.352122
EVM0000191	2.27892	1.90563	0.55994	1.03047	0.962742	1.42544	0.992242	2.47313	0.517716	0.84052	0	0.674531
EVM0000192	4.09098	5.45914	4.8379	4.28369	4.13975	3.815	3.65308	5.43023	4.18745	4.48615	3.39424	4.63677
EVM0000193	2.567	0.87396	2.76911	3.33056	0.330981	3.25825	0.775462	1.3685	1.68313	2.30641	1.02596	2.98228
EVM0000195	11.1446	4.28902	12.6363	17.789	10.9496	21.146	10.2347	6.07397	7.72135	13.7943	15.9952	18.3864
EVM0000196	0.590003	0.369638	0.744757	0.439441	0.547792	0.235298	0.221497	1.04182	0.735625	0.290238	0.592087	0.506754
EVM0000197	1.15892	5.63273	6.18932	8.02135	2.18242	8.53723	6.98606	1.72974	8.70199	3.61649	3.71697	4.31198
EVM0000198	6.50089	3.55815	4.5688	5.5158	5.20934	4.58991	5.85506	8.80452	7.29758	9.31237	6.51276	3.97285
EVM0000199	4.88751	4.97527	5.08797	4.83801	4.36659	4.09222	6.33737	5.81881	4.04854	3.48549	3.32799	3.07827
EVM0000202	11.6065	12.9697	19.2505	59.9872	44.5463	27.4436	13.1575	7.59204	9.48839	64.262	31.1906	61.3984
EVM0000203	2.76194	1.64772	1.80105	1.88253	0.990524	1.50738	1.99368	1.85391	2.19523	1.42771	0.97153	1.67903
EVM0000204	1.06468	0.930124	0.924395	0.859687	0.313749	1.39789	1.64394	1.76395	0.661104	1.77149	0.589442	2.05629
EVM0000205	7.36166	8.84551	7.83347	9.64556	10.0476	9.82572	8.26547	8.10867	9.63553	9.60226	9.72736	8.53959
EVM0000206	8.22493	8.34145	8.28587	12.1916	11.8052	11.9408	8.4954	8.00896	7.46553	10.7152	10.6331	11.5735
EVM0000207	8.29309	6.52626	7.15899	5.94367	5.13988	7.43108	7.06072	6.88632	7.2501	6.1245	6.17142	5.59698
EVM0000208	1.42391	0.703021	1.72292	1.79221	3.59011	0.55326	1.06273	2.0313	1.10892	3.52679	0.811501	0.99845
EVM0000209	0.510067	0.683983	0.49577	0.508744	0.425274	0.210366	0.490927	0.620838	0.354681	0.446105	0.719577	0.160893
EVM0000210	0.826496	1.77519	1.25282	0	0	0.00030283	1.80895e-07	0.979859	1.23437	0	0	0
EVM0000211	1.31546	1.29179	2.10859	1.24211	0.528774	0.226802	1.18497	1.07237	1.94494	0.921443	0.676037	3.46835
EVM0000214	14.6436	15.7107	17.5719	22.9825	19.0411	24.0364	17.9735	24.1616	21.2383	19.5401	22.5367	15.995
EVM0000215	43.0744	50.9922	48.0243	45.7761	55.2855	52.5266	48.9411	56.9902	45.6858	49.9633	50.7856	49.7443
EVM0000217	1.85629	2.73892	2.10505	1.58988	2.17489	2.84985	1.83863	3.25007	2.18848	2.90645	2.9102	2.29848
EVM0000219	2.48598	2.46327	2.51478	0.817996	2.32078	1.82405	3.21592	1.75081	2.22687	2.3442	1.60834	1.2592
EVM0000220	0.251518	6.08964e-13	0.190141	4.2204e-37	1.16821e-06	0.170182	1.89354e-12	1.20799e-13	3.85896e-09	3.05871e-20	0.220574	0.0876734
EVM0000221	1.39395	0.627252	0.915004	2.16236	3.63972	0.714034	0.771464	1.25021	0.785018	1.11994	1.21673	1.77466
EVM0000222	5.77427	4.22621	5.30661	9.5609	7.4264	6.92165	5.06185	4.52274	4.19716	8.31361	5.63664	8.4519
EVM0000224	18.4273	18.6893	17.5898	16.595	14.8976	15.73	21.1518	19.687	18.6374	16.0114	15.0959	14.8357
EVM0000227	1.83059	2.44934	3.42125	1.42854	1.52263	2.18043	2.41426	2.69062	2.56262	1.77675	2.1822	1.92587
EVM0000228	1.69707	2.0143	2.20461	3.09913	2.79934	1.73251	2.29365	2.00481	2.08356	2.20541	1.04513	1.95056
EVM0000230	4.45125	5.16877	6.68121	13.9061	13.6027	10.4851	4.29917	5.25679	5.99889	9.88029	11.8786	10.88
EVM0000232	0.218786	0.145081	0.16957	0.36135	0.170634	0.0910902	0.131345	0.563829	0.0936584	0.275011	0.720707	0.0339577
EVM0000233	2.10616	2.13077	3.22553	2.84614	2.81856	2.97544	5.44032	2.64019	3.29758	3.36404	2.54697	3.81361
EVM0000235	16.8007	17.4932	14.6747	19.1765	26.4647	20.2939	16.2024	17.4225	15.8192	16.6392	21.3424	18.1244
EVM0000236	0.736887	0	1.73637	0.997918	0.9071	0.17831	0.897313	0.269168	0.131811	0.165052	0.338681	0.135775
EVM0000237	5.2246	5.14805	4.33363	5.58544	7.01271	5.46551	4.27552	4.34818	4.94169	5.507	5.56652	4.62048
EVM0000239	4.72078	5.2254	7.24045	4.39275	3.44701	3.18168	5.97328	5.87524	5.28701	4.4743	3.00667	3.73339
EVM0000242	54.7905	57.7818	43.6884	13.3736	16.6284	17.973	49.3823	40.5923	40.1636	22.9167	16.4993	18.8901
EVM0000243	0.0313807	0	0.549251	0.130323	0.0473009	0.281084	0	0.0684822	0	0.172593	0	0.0363954
EVM0000244	11.1522	9.53224	10.5216	16.3603	13.8321	13.7833	10.8843	14.0132	9.94703	12.5921	12.3743	14.9439
EVM0000246	12.6199	8.7714	10.9835	7.90521	10.4785	10.5588	12.5594	11.3726	9.66421	12.1351	15.8688	9.79083
EVM0000247	12.7987	13.0159	13.4598	13.2634	17.2625	18.6567	16.0173	16.8103	17.7586	15.2824	21.9977	14.4564
EVM0000249	3.19249	3.34026	5.26513	1.09455	7.49322	3.98561	0.830152	3.12419	2.81454	4.85676	6.72698	4.15832
EVM0000250	25.4972	21.6519	27.9279	27.3082	25.1261	26.7851	17.296	24.5371	22.3763	26.8979	28.1675	27.6808
EVM0000251	2.00166	1.35357	1.95952	2.31381	1.47016	1.55025	2.05687	0.82747	1.85174	1.53643	1.25997	1.50405
EVM0000252	273.503	241.316	165.29	903.796	676.643	593.114	163.23	205.473	178.45	597.703	788.242	808.668
EVM0000253	0.55103	0.176033	2.15875	1.00015	1.6824	1.66684	0.379725	1.8662	0.387244	0.99952	0.255118	1.80224
EVM0000254	0	0.0520442	0	0.143556	0	0	0	0	0	0	0	0.0612638
EVM0000257	0.231642	0.0903877	0.108502	0	0.27202	0	0.238178	0	0.0980096	0	0	0
EVM0000258	7.51676	8.00413	9.23269	8.94025	10.4182	5.51253	7.31276	10.04	9.37496	5.86637	7.22418	5.65748
EVM0000259	2.16261	3.50271	2.74168	3.60409	5.16465	3.89576	3.59318	3.56277	3.27314	3.98335	5.28148	2.34181
EVM0000260	0.299919	0.536015	0.535388	0.539736	0.192137	0.28324	0.350067	0.497962	0.10782	0.219534	0.133668	0.419948
EVM0000261	3.07343	3.01981	3.25753	0.936365	5.59025	2.85306	4.90724	2.12277	3.0291	2.33266	0.476841	0.381542
EVM0000262	7.54178	3.07644	1.58882	11.545	14.7791	2.35383	3.12211	4.59117	1.38013	22.9501	10.0523	13.7457
EVM0000263	1.23507	0.756055	1.37771	0.691902	0.430164	1.14849	0.57668	0.699213	1.03249	0.731753	0.863064	0.549101
EVM0000265	0.237692	0.200832	0.159657	0.0932348	0.10133	0.151646	0.641041	0.148821	0.146592	0	0.143063	0
EVM0000266	0	0	0.0417799	0.0488263	0	0	0	0.154475	0.0377999	0	0	0.042187
EVM0000268	18.3482	8.11293	2.05919	126.099	31.2744	25.2822	3.84608	2.74515	3.37138	98.8602	55.7854	79.1883
EVM0000271	6.61072	7.18348	7.14512	18.4777	21.5057	17.0725	5.92859	5.36863	5.81567	22.1132	17.0282	16.584
EVM0000273	16.0906	20.7552	20.8898	17.8788	17.8316	24.8297	20.7789	18.6797	20.449	15.692	19.785	19.3182
EVM0000274	31.4843	41.1623	38.9913	34.471	36.626	38.2365	45.2152	35.8873	47.0755	33.8287	27.8209	24.9081
EVM0000275	27.0798	34.0932	24.5904	154.986	152.642	264	26.6839	52.3843	32.6558	215.741	205.904	106.514
EVM0000276	1.5911	1.30665	1.48961	1.42469	0.659923	2.03028	0.683371	0.580762	0.656497	1.27211	0.620294	0.691605
EVM0000277	1.07075	1.01202	0.98886	1.17989	0.520969	1.3074	1.59264	0.89901	1.40449	0.537168	1.40349	0.884464
EVM0000278	1.7411	2.1058	1.22997	1.79957	1.29904	0.858173	1.45284	2.26981	2.15658	0.913342	1.04798	1.14339
EVM0000280	32.2	36.2815	31.9481	29.2943	33.4679	30.9923	43.1909	42.6397	37.1845	31.6266	30.6483	32.9165
EVM0000281	7.47213	8.0892	9.88298	9.57834	9.31646	8.61174	8.80592	7.9059	9.41233	10.0343	7.84763	10.0495
EVM0000284	0.338579	0.176645	0.279337	0.388124	0.635792	0.331581	0.150873	0.279513	0.286623	0.211894	0.266928	0.117072
EVM0000286	1.82346	1.4545	1.42253	2.0175	0.988122	1.45903	1.23622	1.54031	2.23014	1.61695	1.38515	1.79521
EVM0000287	25.7737	18.9825	19.2648	23.0334	13.4737	15.5379	17.9211	16.8936	18.0792	14.205	14.1114	19.1162
EVM0000290	0.95115	0.930973	0.759903	0	0	0	1.00144	0.532633	0.348074	0.647637	0.901401	0.178513
EVM0000293	23.4791	28.2447	21.2569	21.8788	24.9549	21.1623	22.5094	28.2171	25.0944	22.5838	22.7484	17.5675
EVM0000295	0	0	0	0	0	0	0	0	0	0	0.0184206	0
EVM0000297	15.6858	22.1595	14.4595	5.75699	6.3652	6.82724	29.3281	15.8689	18.3794	5.34122	4.28509	3.25338
EVM0000299	4.59818	5.72377	3.61722	3.91926	5.9289	6.44332	6.09527	6.51671	5.15399	8.31064	9.1493	7.23348
EVM0000300	9.4074	9.62311	7.83963	4.5839	5.10362	6.47766	10.2093	10.3403	9.74222	5.70657	6.93717	7.30738
EVM0000301	9.08821	8.13898	8.92547	10.2551	8.5457	10.2864	8.28765	9.40845	8.43179	9.06087	10.5989	7.61389
EVM0000302	0.0712714	0	0.0814537	0	0.0504928	0	0	0	0	0.185895	0	0.0414227
EVM0000303	2.84147	2.11627	3.40214	3.73994	3.85053	3.0538	2.29175	2.30247	1.08722	2.48548	2.40668	1.66433
EVM0000304	2.52468	3.00998	2.59471	1.74885	0.770536	0.896096	2.11733	2.53389	1.45622	1.06802	1.41474	0.555488
EVM0000305	10.7987	11.8937	10.5831	11.3704	11.9375	10.7981	11.3029	11.219	12.1365	13.1174	11.579	12.3368
EVM0000308	6.24771	8.05106	8.27481	6.33212	6.90602	8.40267	6.90127	6.04598	8.9406	10.2445	7.85708	8.25658
EVM0000309	3.76186	3.55916	4.90337	4.75055	2.51574	4.8852	2.96909	2.27197	4.3701	4.57023	2.85875	4.32261
EVM0000310	0	0.033013	0	0	0	0	0	0.0737915	0	0	0	0
EVM0000311	20.9559	22.0532	23.6563	22.1814	17.2573	17.8016	21.8298	22.776	20.8995	21.8306	17.6805	25.1664
EVM0000312	0.251463	0.42729	0.349163	1.09493	0.574623	0.968476	0.669025	0.265005	0.548777	0.511276	0.290837	0.429195
EVM0000313	9.7842	9.87956	6.6428	7.21794	6.06596	8.33821	12.1682	12.0941	10.2424	7.25295	8.47309	5.34226
EVM0000314	54.3846	65.572	42.403	50.8289	46.5469	51.5112	69.4912	73.3231	64.7148	42.7958	57.6686	38.7956
EVM0000316	0.672847	0	0.140251	0.0819108	0	0.17143	0.254921	0.393488	0.452628	0	0.0809659	0.07013
EVM0000317	0.0954434	0.0941711	0	0.38974	0	0	0	0	0	0.126496	0.130145	0.109372
EVM0000318	2.69252	1.45285	1.65578	2.2961	2.38538	1.82659	2.3442	2.03831	2.04356	1.81658	1.54533	1.78576
EVM0000319	0.247357	0.387821	1.39711	0.157399	0.598325	0.568112	0.0949602	0.705042	0.440661	0.440256	1.29604	0.774615
EVM0000320	0.56012	1.46277	1.23063	0.433001	1.65634	1.04803	0.66936	0.959607	1.05991	0.953027	1.09241	1.67699
EVM0000321	2.72278	1.74273	2.43335	2.05691	4.02154	2.4268	2.71533	1.47058	2.49153	2.57514	3.17933	3.03168
EVM0000323	0.0469139	0.09267	0.220743	0.450146	0.562436	0.13966	0.0982592	0.0513717	0.151881	0.2582	0.197018	0.10709
EVM0000324	1.10913	0.781264	0.79051	1.57984	2.15327	0.538778	0.699253	0.604029	0.518741	1.16851	0.1703	1.07581
EVM0000325	10.1675	10.83	12.4046	8.22201	9.20366	11.5488	11.9057	12.0387	10.8796	11.1557	12.2511	11.7443
EVM0000326	3.59889	2.66985	2.88409	2.28339	1.03902	2.53803	3.71206	4.22747	4.18803	2.41806	2.15418	2.18042
EVM0000327	8.39165	7.02196	7.26156	11.1279	7.65055	9.25884	6.35931	9.04255	5.84722	6.22008	8.37354	7.60623
EVM0000328	0	0	0.0742431	0	0	0	0	0.0688396	0	0	0	0
EVM0000331	6.10777	7.54945	6.59763	6.505	7.30852	7.27318	7.49453	8.03525	7.12939	8.48765	8.95254	6.54135
EVM0000332	1.55964	2.05748	2.38642	1.67374	1.47352	1.89329	1.20247	1.98161	2.21111	2.35252	1.87979	3.01584
EVM0000333	0.662593	1.14523	1.53931	2.85888	1.26651	0.576639	1.68612	0.82107	1.23508	1.90945	0.68218	1.69324
EVM0000335	0	0	0.417887	0	0	0	0	0	0	0	0	0
EVM0000337	0.294395	0.294936	6.20096e-06	0.193591	0.566695	0.199393	5.78156e-06	5.40281e-06	0.317046	7.43489e-06	0.743093	6.52988e-06
EVM0000339	15.886	14.2322	12.9098	14.2472	14.8526	11.7275	14.4508	15.0222	10.9475	10.4056	12.5618	11.4695
EVM0000341	0.516601	0.326161	0.655346	0.32047	0.485604	0.0688874	0.145531	0.306958	0.0995094	0.255623	0.51854	0.217032
EVM0000342	3.07756	2.83729	3.04377	3.63818	2.84358	3.30549	2.8675	3.00528	2.6447	2.16471	1.80162	3.93285
EVM0000343	2.06365	1.22076	1.60941	1.62875	1.27934	1.15673	2.05618	2.10074	1.9926	1.29453	0.876142	1.16603
EVM0000344	1.92886	1.84887	4.47879	2.2333	2.60746	2.29104	1.93823	1.85028	3.75411	3.04973	2.95615	3.23257
EVM0000346	0.0765364	0	0.134718	0.104928	0.0571223	0.1144	0	0.125814	0	0.0527402	0.106887	0
EVM0000347	5.72781	4.98886	3.77915	4.60639	4.5622	4.82855	4.63339	4.74404	4.16209	4.63257	4.54734	3.14686
EVM0000348	3.81727	3.11669	1.23982	2.80219	2.19878	2.22872	1.37154	1.25315	2.88942	0.734298	1.4125	1.01441
EVM0000349	5.21448	6.66214	5.38323	4.77964	2.952	3.29825	3.25543	4.13578	4.20399	4.60554	3.7103	3.40201
EVM0000350	2.8505	3.26203	5.36005	1.97369	3.70601	1.9995	1.9653	2.64903	4.72309	3.35682	1.64363	3.82198
EVM0000351	85.4545	95.3019	85.8113	62.7956	87.3543	78.0779	86.4696	81.3268	89.4818	76.5791	95.592	63.4857
EVM0000352	11.0253	9.63725	9.53693	4.35519	11.7555	10.363	15.0068	15.1499	10.3456	7.60201	7.5579	5.30483
EVM0000353	7.22091	6.83116	5.69383	4.65734	3.68273	4.70173	8.08382	4.62817	5.21014	3.24955	1.77403	3.41454
EVM0000354	1.2321	1.18282	2.20873	1.49347	1.97049	1.16752	1.67591	1.39679	1.85877	0.928808	1.94637	1.90252
EVM0000355	24.3735	19.2744	13.5737	50.0615	57.479	43.5583	8.03922	12.2573	9.93432	40.3786	51.9108	43.4914
EVM0000356	5.92051	9.14413	4.7769	3.84243	10.6784	6.54927	8.85762	21.2194	10.6564	5.95209	6.11543	7.9939
EVM0000357	6.03321	6.70263	7.33123	6.61617	5.74681	7.67076	6.55989	7.38938	6.42611	7.1397	7.71936	7.44678
EVM0000358	30.5888	25.4977	28.4708	26.8533	31.0326	22.6599	28.8687	31.5403	26.4726	25.8147	28.5321	27.3059
EVM0000360	14.4159	13.1762	11.0323	8.29073	12.9585	11.2348	13.1117	13.0559	10.8419	12.4659	12.5832	9.13212
EVM0000361	7.85008	6.23981	6.76081	6.38814	7.28137	8.33324	6.9096	7.75188	7.42056	7.94541	6.58437	6.26138
EVM0000362	8.98224	6.58627	6.61747	7.27366	7.04965	6.56155	6.02794	5.78225	7.12012	3.90344	4.779	5.7537
EVM0000363	0	0	0	0	0.119694	0	0	0	0	0.109292	0.110429	0
EVM0000364	0	0	0	0.0596097	0.192669	0	0.134975	0	0	0.294412	0.120746	0.100138
EVM0000365	0	0	0	0.10396	0	0	0	0	0	0	0	0
EVM0000366	16.5453	14.5562	15.7701	40.0808	29.1112	32.9644	17.0899	12.7808	18.9032	28.6044	25.2349	26.087
EVM0000367	0	0	0	0	0	0.24927	0	0.0626233	0	0	0.0785023	0.066677
EVM0000368	1.01038	0.612919	2.03425	0.87611	0.721767	1.6713	1.07972	0.970345	0.681582	1.22416	1.5194	1.2095
EVM0000370	0.555136	0.0680594	0.977953	0.191884	0.628104	0.310611	0.865245	0	0.673276	1.0498	1.06872	1.36769
EVM0000371	1.7804	3.7603	2.23684	2.2529	5.31528	3.67702	0.879613	2.11324	1.28127	1.45368	4.94153	3.13328
EVM0000374	20.3945	19.3061	18.7039	12.4871	11.4481	19.2188	21.5494	22.863	21.0138	17.4132	16.235	17.4629
EVM0000375	0.129844	0.642961	0	0.356372	0.194497	0	0	0	0	0	0	1.00376
EVM0000376	15.5564	13.965	15.2384	7.89105	11.5871	9.67001	16.379	15.2688	15.4811	11.656	10.7656	9.04909
EVM0000377	0.0405449	0	0.0937708	0.0550166	0	0.0288034	0	0	0.0424262	0.0268241	0.0549979	0.0475706
EVM0000378	1.36932	1.99246	2.52716	1.25237	1.66127	1.15534	2.94343	3.42355	2.17856	0.530614	1.63902	0.452819
EVM0000379	2.29258	2.70575	1.63537	2.17112	1.71622	1.85684	2.20863	2.03806	1.777	2.97321	1.85508	2.61667
EVM0000380	14.3515	10.7893	12.3248	13.8889	13.6338	14.0939	10.7212	11.399	11.2562	13.6297	13.9157	10.0573
EVM0000382	0	0	0	0	0.177613	0.348825	0	0.13204	0	0	0	0.142168
EVM0000383	9.90897	8.29215	9.32688	8.60068	8.09951	8.62427	10.7024	9.0392	9.74619	10.0684	7.47324	9.29643
EVM0000384	23.877	15.3672	13.2445	38.6806	23.9777	15.8149	14.4185	17.9274	17.4053	22.9943	13.693	17.8048
EVM0000385	0.333168	0.326252	0	0.798308	0	0.123731	0	0	0.0901885	0.68187	0.698701	0
EVM0000386	12.8221	10.5809	14.9621	8.38809	11.9286	13.2514	10.6149	12.3485	9.3687	19.8227	13.4166	13.2977
EVM0000387	11.9024	11.4516	14.5581	12.4195	18.2085	17.9832	11.6685	14.5594	14.7891	14.0974	21.3858	16.7771
EVM0000390	1.54365	0.508509	2.08358	0.537168	2.07005	1.87162	0.497825	1.16916	0.82957	2.87414	2.78354	2.1577
EVM0000392	5.51955	10.0058	16.8328	6.23015	6.72027	14.8479	9.57967	12.0668	10.8463	5.80683	12.2464	8.60781
EVM0000393	0	0.085006	0.809074	7.69918	4.99011	4.31705	0.045016	0.329886	0.139137	8.99575	2.5851	9.29832
EVM0000394	12.5924	12.6641	10.5501	15.7474	13.1624	16.066	11.5337	14.3081	12.4806	14.502	14.9861	13.2544
EVM0000395	2.93015	3.28289	2.5025	1.34052	2.63008	3.50884	2.64841	1.56836	1.42867	1.22081	0.760955	0.972843
EVM0000396	24.2193	22.2583	12.2882	50.8247	22.9327	33.3141	13.6184	11.5346	12.6147	63.0442	19.2717	79.4527
EVM0000397	98.166	100.908	118.089	116.073	123.625	132.721	90.4644	115.579	98.2959	109.728	149.556	113.406
EVM0000399	24.2323	37.2916	9.30589	8.60403	45.7179	4.54313	17.685	20.2417	13.8907	23.4537	14.8995	20.5057
EVM0000400	0	0	0	0	0.364742	0	0	0	0	0.332753	0	0.339836
EVM0000401	14.3854	17.7761	15.611	12.515	15.5537	10.6633	22.8959	23.9707	22.8147	16.513	8.83765	11.0526
EVM0000402	0.627065	0.306935	0.146677	0.259203	0.282309	0.281414	0.0649341	0.618158	0.134143	0.517559	0.440887	0.0717381
EVM0000403	4.55845	4.09118	1.55498	0.692863	2.41294	2.57047	2.73663	4.51069	7.42778	3.16046	2.20444	5.54343
EVM0000404	30.0909	34.9187	49.4203	57.5891	92.8504	45.7589	25.8646	30.5907	30.2212	69.3424	64.8583	121.462
EVM0000405	1.3638	1.73186	1.70127	1.01376	1.06517	1.28384	2.34973	2.01377	1.90219	0.768596	0.989905	1.40436
EVM0000406	4.47114	5.66493	3.50868	7.27695	8.38342	8.23352	5.88291	5.73154	4.34337	7.80015	6.36811	7.15365
EVM0000407	13.7078	11.3688	11.3121	12.4446	11.9213	10.1495	12.5806	11.6171	12.5609	10.8096	9.48204	9.84979
EVM0000409	0	0	0	0	0	0	0	0	0	0.0258738	0	0
EVM0000410	10.5808	10.3714	12.5423	10.7917	7.79727	8.79389	11.8087	9.68009	11.0517	8.55646	7.39666	8.96044
EVM0000411	33.7338	26.4013	34.6059	41.4622	50.653	37.7868	28.283	30.4195	36.7513	40.3028	47.0561	40.19
EVM0000412	0	0	0	0.689766	0	2.50556	0	0	0	0	0.75233	0.51191
EVM0000413	2.53659	1.06142	0.895287	1.47081	6.77251	2.79868	0.9027	1.4247	1.61503	2.30254	4.46233	5.03118
EVM0000414	0.748052	0.473942	0.315669	0.976541	4.59263e-06	0.128559	0.590835	0.415827	0.54616	4.1232e-05	0.727767	0.640445
EVM0000416	9.33175	9.04045	11.4626	11.7979	11.7528	12.026	8.5189	7.90385	8.73429	10.8911	15.3307	11.7931
EVM0000417	0.510267	0.391587	1.17275	0.497954	0.641265	0.56098	0.494692	0.270606	0.590784	0.785665	0.535604	0.401008
EVM0000418	15.0055	13.419	16.8476	15.8003	14.4683	16.5949	14.5553	15.3648	14.7308	17.2165	17.7558	17.6674
EVM0000420	11.1262	11.0936	9.46159	13.0002	14.0134	10.5735	9.15008	8.98886	9.85034	14.4727	11.0849	9.29915
EVM0000421	0	0	0.836204	0	0	0	0.451633	0.788595	0.153663	0.573523	0	0
EVM0000422	0.699497	0.839988	0.635085	0.591478	0.808901	0.906003	0.724412	0.912661	0.794611	0.673231	0.965437	0.824192
EVM0000423	0	0	0	0	0.0515713	0	0	0	0	0	0	0
EVM0000424	4.86807	3.99036	5.37397	6.93186	6.99208	6.38171	3.42357	4.46748	4.74299	6.71035	8.30525	8.15125
EVM0000425	3.88985	4.12849	2.88463	7.41872	6.77723	4.90965	4.63475	3.15815	3.5985	7.02869	5.35162	7.73283
EVM0000427	2.30247	4.06621	2.7329	8.6086	5.65195	3.12377	4.09072	3.55607	4.26525	7.1241	5.46164	4.12719
EVM0000428	42.5101	52.029	26.7894	28.1702	35.1922	41.0813	48.629	59.6483	46.7521	33.4959	37.1286	20.8855
EVM0000429	0.442661	0.738834	1.25548	0	0.377024	0.456516	0.725429	1.0242	0.680013	0.337721	1.21863	0.141844
EVM0000430	4.01889	7.91052	6.03557	1.12591	0.576023	5.08149	3.22814	3.47188	4.63725	4.87576	5.51156	5.80532
EVM0000431	20.5092	20.1377	14.2662	10.6445	13.1389	13.3088	22.157	14.0381	18.7125	10.5439	10.1316	8.10661
EVM0000432	8.30296	11.1145	7.95991	4.20199	3.83172	2.9667	8.67615	8.15646	8.87875	4.25938	4.49428	4.65151
EVM0000433	4.66319	1.98935	4.84675	2.95897	1.70935	3.45535	3.25633	3.50634	4.00299	3.99068	3.32444	2.13538
EVM0000434	4.86997	3.85825	4.29107	4.74446	4.80657	5.82174	4.88627	4.29066	4.4849	4.66934	4.80184	5.09268
EVM0000435	2.51501	0	1.73274	0.333412	0.245919	0.122426	1.53002	0.449436	0.789395	0.223275	0.343592	1.39132
EVM0000436	0.169604	0.941182	0.773431	1.23542	0.240662	2.35344	1.82906	2.77984	3.03912	0.660838	1.21804	1.53117
EVM0000438	17.1414	16.4398	15.4261	16.0049	16.4625	17.0271	15.189	16.0225	17.4611	15.3882	22.5887	16.9092
EVM0000439	18.7897	17.2655	19.4409	19.3486	17.6244	17.9581	16.5065	19.2008	16.6571	17.5302	21.2311	18.4235
EVM0000442	7.71325	9.57855	9.17358	3.1811	3.18318	3.82542	3.81955	3.68626	6.77254	2.43079	2.88289	2.80009
EVM0000443	0.0710134	0	0.607163	0.359097	0.178658	0.211503	0.197886	0.283102	0.412326	0	0.0992893	0.0821784
EVM0000444	3.24427	2.64706	1.9682	0.743436	1.23248	0.879996	3.94864	1.71838	2.05003	1.05439	0.578996	1.84393
EVM0000445	5.40033	6.98106	1.80695	1.58336	5.03156	4.23602	5.75076	1.41764	3.40119	3.62164	1.71234	0.966795
EVM0000446	5.61833	6.03826	5.56335	7.90665	9.64382	7.78971	7.96094	5.20004	6.13211	7.12076	9.03625	6.20417
EVM0000447	7.37345	6.93261	8.30564	9.21247	9.70972	10.6943	6.58335	7.75056	8.75159	7.90508	11.1054	9.23095
EVM0000448	23.7503	21.1502	39.0007	53.1605	43.6582	65.0969	20.153	26.6446	33.8719	43.7143	62.1844	51.1733
EVM0000449	2.44876	2.74141	2.73384	2.77404	2.90187	4.09708	1.59207	2.91285	2.30601	3.19978	3.47553	2.12206
EVM0000450	0	0	0	0.110335	0	0	0	0	0	0	0	0
EVM0000451	0.745431	0.573134	0.615141	8.64644	19.2414	4.7831	0.713684	0.344691	0.505652	15.845	5.76405	10.9555
EVM0000452	0	0	0	0	0.333484	0.221808	0	0	0	0	0	0
EVM0000454	9.28059e-06	1.83655e-06	2.71945e-06	0.323887	2.00112e-05	0.207857	1.21723	0.625141	0.155963	2.31725e-05	0.197036	0.644659
EVM0000455	12.709	8.33261	11.1466	10.8487	8.83558	8.66399	8.24903	8.43095	9.5241	9.92781	9.60044	7.00649
EVM0000456	1.96437	2.47857	1.81567	2.13293	1.92813	1.55734	2.3767	1.95893	2.37089	2.18971	1.44533	1.7713
EVM0000457	1.04792	1.02593	0.9853	0.689831	0.517236	0.790241	1.2039	0.547186	0.698689	1.19608	1.00944	1.17162
EVM0000458	2.25975	2.44426	2.94664	2.32271	2.55406	2.3047	4.73645	4.20698	3.01357	2.63613	3.89046	3.68553
EVM0000459	2.19654	2.14692	0.397848	3.6171	2.24925	1.69065	1.06081	2.65225	1.48682	3.69854	2.22881	3.00389
EVM0000460	75.5342	50.2141	23.8174	174.075	260.087	129.154	17.7254	19.9487	20.0287	188.009	153.468	230.975
EVM0000461	8.11289	7.51336	7.15286	4.99801	4.11399	4.8568	11.0164	8.91799	8.20636	5.44897	4.66369	3.73018
EVM0000462	7.92061	7.65461	11.1845	4.65624	5.94578	6.50454	8.88983	8.813	11.3596	7.29448	8.34989	9.08108
EVM0000463	7.70492	8.94532	7.42402	6.0621	9.212	7.55832	8.40332	8.14097	6.95964	7.31784	8.19592	6.40074
EVM0000464	2.19851	1.78069	2.32933	2.34923	2.04532	1.84586	2.05524	1.51561	2.67056	1.70292	0.969327	2.13519
EVM0000465	1.86968	2.22175	2.03166	0.285016	2.33835	0.973469	1.80187	5.13884	3.51733	0.580515	3.28862	0.883869
EVM0000467	29.7938	23.5017	50.8542	28.528	30.4287	38.1351	25.3587	35.3152	33.0192	46.6184	36.3897	50.6563
EVM0000468	1.59124	2.31828	1.64906	0.787662	0.450913	1.52912	2.72142	1.4564	1.95534	1.15755	0.660325	1.1342
EVM0000469	4.69055	4.82573	3.09236	3.19455	2.66511	3.32818	9.19647	5.94747	5.34564	3.37604	3.47857	1.32293
EVM0000471	2.45024	3.26131	3.44619	3.53924	3.55299	2.82113	3.54073	2.74869	3.07874	2.64913	3.8513	3.37159
EVM0000472	3.61846	2.99878	1.93938	1.37058	1.66402	1.76823	2.77322	2.94403	2.47119	2.27032	1.70796	1.76819
EVM0000473	0	0	0	0	0.259116	0	0	0	0	0.234702	0	0.0997105
EVM0000475	0.103736	0.497354	0.613935	0.565744	0	0.153858	0.107183	0.343564	0.440438	1.40768	0.144773	0.353631
EVM0000477	11.2968	14.8059	15.7034	18.083	45.6744	27.4848	12.7989	18.4827	15.339	24.475	20.2299	18.4075
EVM0000478	10.1438	12.9261	11.6268	7.93869	10.6553	8.54394	11.5184	13.3586	12.8731	9.03698	10.7099	9.44066
EVM0000482	14.9774	10.6016	9.65432	13.9376	12.0505	12.1953	12.1757	13.2679	14.6108	12.6577	15.1202	15.0178
EVM0000484	2.35	3.64268	3.83083	7.24639	2.05728	5.38266	3.98535	2.29239	3.60269	7.06764	2.49124	5.28515
EVM0000485	197.237	190.558	174.651	153.926	146.564	145.044	180.251	192.987	182.005	146.763	161.693	132.96
EVM0000486	70.6919	77.9685	57.2721	59.017	71.1105	60.9334	78.6424	84.0528	72.5653	57.6561	59.5225	56.3631
EVM0000487	51.6411	49.7065	48.4688	42.6848	37.1333	54.3217	62.4032	68.1369	64.0034	42.6084	43.0627	41.1971
EVM0000488	1.92413	1.35302	1.97256	1.47861	2.09336	2.82089	1.39167	1.56261	1.6137	3.23187	2.54537	2.88584
EVM0000491	10.088	13.5579	11.3307	8.81533	10.8575	9.571	9.99199	9.84425	11.8478	5.65394	6.32577	5.69856
EVM0000494	0.511823	0.169578	0.481997	1.23684	0.324603	0.155483	1.90295	0.190446	0.732031	0.673494	0.217066	0.853188
EVM0000496	0.195766	0	0.0455847	2.18367	1.31927	0.62722	0.163885	0.127203	0.253063	0.842688	0.861999	1.00335
EVM0000497	62.2561	73.0127	74.3182	79.2059	104.771	82.9088	58.1584	71.0733	55.1613	89.298	113.441	91.6082
EVM0000498	0.87818	2.99348	1.36954	0.992088	1.37527	1.00287	3.68431	3.362	2.97973	2.67642	2.2761	1.31035
EVM0000499	0	0.0487932	0.0579483	0.383374	1.31051	0.328333	0.42813	0.122102	0.0402051	1.01817	0.482405	0.99969
EVM0000500	1.04542	0.932102	0.428571	0.284612	0.0766893	0.606017	0.380456	0.282024	0.559027	0.140888	0.071993	0.242533
EVM0000502	7.75704	7.86653	7.00127	6.10058	6.76547	7.06751	10.4305	6.94429	8.522	6.02665	6.49413	6.30169
EVM0000503	0.149423	0.0734485	0.607248	0.101577	0.109411	0.107741	0.464754	0.320881	0	0.697987	0.10237	0.521193
EVM0000506	0.219951	0.752129	0.525489	6.65197e-42	0.0904226	2.07014e-44	0.154179	0.147128	4.47353e-55	0.00012419	5.84889e-16	0.768873
EVM0000508	0.979989	0.731519	1.00572	1.06735	1.08111	1.17509	0.922454	1.13761	0.894807	0.723212	1.39926	0.790374
EVM0000511	0	0	0	0.0708603	0.154514	0	0	0	0	0.210417	0	0
EVM0000512	0.408194	0.729618	0.506542	0.695944	0.480303	0.605541	0.19375	0.490664	0.26534	0.427829	0.311712	0.0991753
EVM0000514	7.7462	7.50085	8.0795	6.99981	8.89369	6.83108	7.13581	8.23476	7.25196	8.1517	8.53293	7.88725
EVM0000515	3.97777	4.37198	7.30577	1.15852	1.66091	4.47329	2.42459	8.75848	3.11782	1.73772	0.830548	0.861679
EVM0000516	0	0	0	0	0	0	0	0	0	0.179995	0	0
EVM0000517	1.79249	2.70303	2.63697	1.8178	2.52629	2.10596	2.83839	1.60915	2.04249	2.82783	3.02457	1.54087
EVM0000518	2.80724	3.43654	1.9542	2.86922	2.14323	3.32356	2.35877	1.77417	2.12331	2.66811	2.10086	3.30696
EVM0000519	0.36209	0.353384	1.27535	0.124335	1.64317	0.405439	0.0955257	0.700843	0	0.123077	0	0.104419
EVM0000521	5.1522	5.60069	4.79803	5.43187	5.3075	5.55339	5.48059	5.23413	4.62848	5.00332	4.72272	5.12767
EVM0000522	17.074	18.2637	15.4107	15.5286	14.813	13.9308	16.2966	17.1272	16.8511	16.6042	14.5555	17.3848
EVM0000523	355.696	428.822	250.323	184.483	222.534	258.611	516.046	478.977	445.008	200.349	273.856	135
EVM0000524	0.871871	0.290985	8.80641e-09	0.18416	6.77264e-24	0.000130081	0.34626	0.128616	0.696435	0.322833	2.75841e-104	1.03771
EVM0000526	12.3593	12.4655	8.45551	7.12211	9.01132	8.74932	14.7478	11.0323	10.5065	8.50205	7.9157	6.50338
EVM0000527	3.86459	2.73997	0	0	0	0	0	0	0	1.46572	1.51652	0.878438
EVM0000528	3.84623	2.48005	2.51134	2.28884	2.11828	2.40806	4.12185	2.79792	3.12361	1.85163	1.17501	2.15234
EVM0000529	0.108798	0.106334	0.374383	0.111186	0	0.499561	0.0556603	0.114487	0.085644	0.071575	0.0734978	0.0316041
EVM0000533	3.81819	4.0848	8.71378	3.91946	2.31078	5.23712	3.12977	4.24975	3.64191	3.58579	4.5333	4.39284
EVM0000534	6.48178	5.30407	6.00943	4.41869	6.39554	4.96807	5.61292	5.76844	6.84189	5.45654	6.58406	6.05184
EVM0000535	22.8979	25.4659	19.2906	63.6381	58.4357	75.008	26.4206	39.8854	31.7373	71.3594	65.0863	67.7516
EVM0000536	10.1583	5.21743	4.16838	17.8358	60.5561	10.8789	2.45017	4.12048	2.47465	27.7314	21.116	31.4417
EVM0000538	100.512	100.113	106.956	187.425	235.9	231.815	109.613	126.152	104.835	243.52	219.08	189.942
EVM0000541	0.122942	0	0.295062	0	0	0	0	0.282031	0.267774	0	0	0
EVM0000544	0.801915	0.488115	0.450344	0.0405466	0.261788	0.520673	0.565237	0.323062	0.28425	0.237947	0.532151	0.599134
EVM0000545	0	0.0822317	0	0	0	0	0	0	0	0	0	0
EVM0000546	0	0	0.242633	1.9095	0.64645	0.311183	0.431713	0	0	1.08889	0.560645	1.94137
EVM0000547	2.04203	2.20802	2.83578	2.5306	2.09679	2.85429	2.16486	2.1311	2.81191	2.19151	1.97519	2.96507
EVM0000548	13.9201	18.896	15.3027	12.595	15.4795	11.6489	15.3853	16.8956	14.0694	11.3526	13.1912	11.1512
EVM0000550	2.75599	1.76474	1.74491	0.224333	0.25126	0	2.95884	2.02362	2.52851	0.451208	0	1.26099
EVM0000552	11.8252	15.9516	11.3809	15.8866	16.9547	13.0929	15.8277	13.9361	16.4266	13.8778	12.9841	11.3377
EVM0000553	3.57933	4.63246	5.57404	4.02488	4.71433	4.31946	3.42625	4.99228	3.64993	7.44629	3.88875	6.40344
EVM0000554	0	0.189325	0	0	0	0.090046	0.132479	0.20565	0	0.0830155	0	0
EVM0000555	11.1577	8.61059	7.90255	9.94449	15.4741	12.5129	7.58065	8.36042	10.8074	11.278	9.37819	10.1478
EVM0000556	2.45236	2.20367	7.13949	6.00667	4.08574	8.7969	4.34503	1.49856	3.83677	5.63282	4.39644	8.18776
EVM0000558	10.681	13.0347	11.7643	9.89999	11.184	10.5776	9.53154	12.4889	10.7838	10.2368	9.72427	10.0272
EVM0000559	5.66785	7.17145	4.44022	1.60773	2.27968	2.20405	10.6844	5.20068	8.9673	2.03561	1.94447	1.05082
EVM0000560	1.89651	1.83076	2.56916	2.52778	1.37194	2.59862	1.52121	1.92307	2.04771	1.78786	2.03384	3.1665
EVM0000561	0.342215	0.336523	0.538578	0.93648	0.968968	1.02941	0.278247	0.579068	0.312505	0.886593	1.61403	0.969067
EVM0000562	4.29475	3.07723	3.02657	3.24716	3.04459	3.16073	4.9162	3.89439	4.20424	1.90801	2.72614	3.51417
EVM0000563	6.8304	6.64411	10.1905	7.85429	12.1403	8.06548	7.91841	9.36923	7.68875	9.44392	7.38708	11.3291
EVM0000564	5.92271	4.40039	4.83799	5.15169	3.18589	4.61911	4.58145	3.38991	4.02201	5.02086	2.89579	5.70413
EVM0000566	454.851	549.465	343.388	303.375	429.868	294.483	553.222	426.438	439.312	333.735	292.129	285.664
EVM0000567	0.739129	1.31672	0.627613	1.5639	3.44715	2.01644	0.9619	1.20053	1.6172	2.13671	2.7538	1.87112
EVM0000568	20.7654	25.7917	22.5702	12.6532	14.5609	17.7496	24.011	21.5237	20.8014	14.9087	14.5344	15.1863
EVM0000570	0.35025	0.499933	0.924611	0.537668	0.952058	1.00858	0.542019	0.895252	0.64008	0.77362	0.960057	1.00583
EVM0000571	3.498	2.91134	3.38757	4.57637	4.14943	3.86117	3.8295	3.67233	5.20893	4.38201	3.92551	5.77028
EVM0000572	0	0.0908328	0.103965	0.1841	0.065158	0	0	0	0.0483425	0.299617	0	0
EVM0000573	0.687902	0.519016	0.802232	0.573304	0.733877	1.0874	1.11966	1.63059	0.875516	0.448841	0.661327	0.438851
EVM0000574	14.264	12.9503	13.0782	14.1125	13.4052	10.1241	14.9889	18.8327	13.611	11.0247	11.0233	18.1673
EVM0000576	6.55285	6.17565	8.7054	4.99963	5.83523	8.4145	5.85886	8.89159	6.09836	5.51573	7.49209	5.78463
EVM0000577	0	0	0	0	0	0.141988	0	0	0	0	0	0
EVM0000578	3.04418	2.37017	3.25402	2.58321	3.33776	2.04797	3.5555	2.06479	3.76522	3.33801	3.57437	3.57898
EVM0000579	16.1558	21.4078	48.0035	15.8845	31.8924	23.1415	17.473	22.8607	31.3064	49.1054	34.2137	25.1117
EVM0000580	6.76805	7.55314	6.42859	7.87037	8.06773	6.31906	4.56834	6.91345	9.36423	8.27939	7.69832	7.23985
EVM0000581	4.73563	3.39345	5.184	6.78482	6.13287	6.13515	3.92962	4.03985	3.48945	5.36408	6.47616	6.08287
EVM0000583	14.3949	9.32212	13.4298	10.625	7.97036	13.4384	11.4742	9.07083	11.1978	15.6868	18.949	14.2717
EVM0000585	2.27284	2.7109	1.30647	0.980941	1.12258	1.7713	3.53447	1.90865	2.30371	1.64951	1.02134	1.19929
EVM0000586	22.2024	24.6552	22.9409	21.6523	21.1838	23.8256	24.8251	21.7398	21.7124	28.3679	22.4669	27.7655
EVM0000587	0	0	0	0	0.254984	0	0	0	0	0	0	0
EVM0000588	5.20696	8.08018	13.6481	34.6944	66.5184	22.3995	8.27351	8.97547	6.89776	38.7414	25.3729	40.4039
EVM0000589	1.36029	1.01808	2.03163	3.32849	5.63292	2.91784	1.60543	1.40179	1.09274	3.08767	2.97284	2.41562
EVM0000590	1.20145	0.963505	1.31264	0.987208	1.20512	1.63163	0.509423	1.45887	1.33582	1.19852	1.23694	1.84656
EVM0000591	21.0882	18.0564	16.8326	15.4072	14.0675	12.8464	20.8511	17.8899	20.3697	14.3484	15.5879	12.5964
EVM0000592	0.0804222	0	0.139542	0	0.0593935	0.234905	0.0834457	0.131104	0.60008	0.162974	0	0
EVM0000593	9.59493	11.979	7.09817	11.6575	12.1142	17.546	8.91377	14.9613	9.68705	13.0985	16.5922	14.562
EVM0000595	0.612359	1.1649	0.969267	0.839232	1.15937	1.68663	0.869574	0.965269	0.87868	0.897508	0.892593	1.58718
EVM0000596	2.57016	3.1955	3.19475	3.62082	4.23988	3.75315	4.32599	3.59049	3.20117	3.21246	3.40346	2.97428
EVM0000597	17.8827	14.4651	17.5485	14.8696	10.9677	14.2719	12.1272	17.9384	14.0404	13.4511	14.1987	15.7966
EVM0000598	926.617	1261.02	942.442	1222.99	809.347	1426.02	885.827	962.088	1015.62	1360.5	819.33	1369.14
EVM0000599	3.17931	0.2059	0.770971	0.576942	0.660501	0.974206	0.451512	0	0.464686	0.291734	0	0
EVM0000600	26.6045	33.7588	20.7062	17.5423	19.6576	23.3701	43.0501	34.1786	38.0493	22.3363	21.3898	15.9122
EVM0000601	32.0822	28.4215	15.0147	13.7498	16.4399	17.3758	41.204	26.1526	35.9549	13.3937	13.2202	9.22852
EVM0000604	15.7684	13.1362	9.50992	14.4678	9.59755	11.1955	14.6187	13.4665	14.2066	15.1929	10.2086	13.3565
EVM0000605	0.562432	0.358783	0.481927	0.971691	1.07655	1.12183	0.541897	1.34345	1.00345	1.31188	0.704918	0.0616964
EVM0000606	2.94122	2.51295	4.30474	1.3338	1.62954	4.10628	3.71757	4.55964	4.0844	3.92969	4.55603	1.70577
EVM0000607	0.0402448	0.198199	0.234684	0	0.293112	0.11721	0.125154	0.0868242	0.170667	0	0.444193	0.0937942
EVM0000608	0.331286	1.45278	0.990363	1.11706	1.28745	1.26334	0.713386	0.378408	0.920735	0.456351	3.96334	1.42229
EVM0000609	1.61102	2.28247	2.45978	1.76252	2.20804	2.30047	1.75861	1.71678	2.03838	1.85725	2.9218	1.21867
EVM0000611	7.9005	7.0061	8.458	48.0029	31.0334	14.4753	4.08738	5.21836	6.29363	14.412	19.0083	29.1779
EVM0000612	0	0	0	0	0.140434	0	0	0	0	0	0	0
EVM0000613	19.6717	19.1923	19.7678	21.6576	17.7487	18.3965	18.0716	20.081	18.6276	18.4635	18.66	19.4995
EVM0000614	0	0	0	3.33014	1.45705	1.40716	4.76692	3.33713	0	0	0	0
EVM0000615	0	0.0620905	0	0.00963352	0.0102757	0.0721415	0.0359988	0.0302692	0.0660504	0.0860928	0.0291813	0.0166775
EVM0000617	26.2493	28.8953	19.8714	28.8928	35.0223	21.0343	25.7881	27.2703	22.8453	32.8165	25.2231	25.7702
EVM0000618	9.26949	10.7414	8.75249	6.47212	10.3195	8.09607	8.39641	10.1769	8.83569	8.29568	13.0334	5.15318
EVM0000619	9.71463	7.53939	6.48761	7.51802	8.98351	7.38466	9.08261	5.22863	7.56261	6.2095	6.2927	5.52475
EVM0000620	0.0400431	0	0	0.0272341	0.115181	0.16928	0.0208009	0	0	0.0263473	0	0.0462804
EVM0000622	19.9201	25.8244	24.749	17.665	19.6425	22.3771	24.6605	21.2007	22.7668	27.2014	21.7886	26.3084
EVM0000623	6.84505	7.25311	10.5222	6.17431	6.15745	6.6816	6.77036	9.09578	8.78243	8.24521	9.21391	10.6602
EVM0000624	224.195	187.586	240.82	115.717	95.9543	89.0177	212.113	125.959	190.485	125.629	64.6404	107.813
EVM0000625	0	0	0	0	0	0	0.295845	0	0	0.195629	0	0
EVM0000626	2.0507e-215	0.20556	6.03132e-89	5.30314e-193	0.903801	4.96656e-201	6.23426e-155	4.53264e-50	0.0829876	7.36128e-174	1.60812e-132	2.39638e-211
EVM0000627	0	0.0550671	0	0	0.0278008	0.0559088	0.0572164	0	0	0	0.0263843	0
EVM0000629	0	0.0602059	0.214331	0.33771	0	0	0	0.266293	0.0658854	0	0.0844034	0.209635
EVM0000630	1.67249	1.76624	6.35556	3.42483	3.96804	7.23585	1.45115	2.66622	3.81793	3.12115	3.83503	4.87991
EVM0000631	2.00051	1.34874	1.66737	2.10405	2.31145	1.22169	1.46281	1.39114	1.08443	3.00512	2.28293	1.72623
EVM0000632	2.50179	3.88858	3.34608	1.20158	2.94482	3.21424	2.58917	1.97334	2.23934	2.5521	1.72705	0.582712
EVM0000633	0	0.116814	0.284453	0.329245	0.546116	1.41787	0	0	0.130913	0.644474	1.00665	1.46504
EVM0000634	12.0614	13.013	16.2064	14.8907	14.0147	11.7433	11.6546	14.3766	14.8189	11.324	17.0922	16.0643
EVM0000635	13.0504	13.7627	11.3843	13.8585	15.2806	15.7857	15.0008	16.5388	15.5048	17.7611	15.1109	12.6863
EVM0000636	3.83048	3.9071	4.19418	8.28403	7.6032	5.84598	2.90102	5.05257	4.15064	5.90709	6.15483	7.44434
EVM0000637	7.64314	8.11954	8.52223	3.50716	4.4999	3.98585	9.90609	9.82343	8.6423	4.92569	4.60539	4.26344
EVM0000638	3.94127	3.84661	4.05395	3.38863	2.33268	1.62436	8.88585	8.62568	3.7707	2.31445	2.37566	3.03253
EVM0000639	5.47784	3.82698	7.0488	8.41382	6.84706	4.37087	3.96973	4.06391	5.30544	6.44325	5.04512	7.18968
EVM0000640	15.9994	22.7606	12.1047	10.5894	1.89458	14.6659	22.1504	10.8488	10.7168	17.1464	5.91528	11.0729
EVM0000641	0.181664	0.352473	0.315743	0.186231	0.333689	0.261761	0.372581	0.341657	0.286492	0.301547	0.372166	0.26339
EVM0000642	17.326	10.8156	16.9492	12.1847	22.7888	6.86202	15.3257	17.4393	11.5568	13.9339	13.5225	21.6849
EVM0000643	0	0	0.108794	0	0.559399	0	0	0	0	0.125428	0.259225	0
EVM0000644	29.8837	30.9226	33.519	38.3995	45.0443	42.8359	35.9263	40.498	31.1952	34.4274	48.2395	36.3735
EVM0000645	5.79049	5.02424	6.85477	3.77845	3.54182	3.13789	5.15222	5.57726	5.54025	3.51482	3.9291	4.12094
EVM0000646	0.170994	0.428258	0.296364	0.601244	0.935381	0.0611774	0.405212	0.413078	0.504541	0.399996	0.406427	0.692942
EVM0000647	14.1819	18.1863	18.2295	13.4963	14.7945	19.6206	16.3115	17.2423	16.8473	17.3937	24.2243	15.9436
EVM0000648	5.7254	4.7428	5.69813	6.63114	5.6046	5.47256	5.22215	5.40497	4.56225	6.39135	5.64419	5.57167
EVM0000649	7.06056	7.23884	8.80543	6.63303	4.77618	5.36303	7.61304	7.29866	7.65679	5.30342	5.44386	6.17105
EVM0000650	3.3128	2.95255	3.16139	4.47231	2.89293	3.71877	5.03762	5.00376	3.65152	2.78005	3.11808	4.43137
EVM0000651	0.698232	0.939234	0.558887	0.756563	0.887271	0.991999	0.305807	0.242588	0.627483	1.00805	0.822148	0.511246
EVM0000654	1.90718	1.35193	2.02172	2.24828	2.0144	1.28936	3.68277	2.5274	1.77138	2.90903	4.56055	3.39129
EVM0000657	6.20628	6.29069	7.40502	5.25873	5.07624	4.39379	6.1507	6.89464	5.9299	4.44768	4.74068	3.27388
EVM0000658	2.25954	1.56299	0.883322	2.14667	1.83345	1.16458	1.99093	1.90978	1.16144	1.33794	0.889882	0.656473
EVM0000659	0.461017	0	0	0	0	0	0	0	0	0	0	0
EVM0000660	0	0.0491608	0	0	0	0	0.0521335	0	0.0533823	0.068611	0	0
EVM0000661	8.93601	6.97984	9.78676	7.81548	9.7461	9.79521	7.543	9.98811	8.28186	8.74399	11.5216	10.8527
EVM0000662	0.881377	1.51897	1.63416	5.70045	14.6892	4.04465	1.61085	1.18223	1.57295	6.44114	3.95309	3.44061
EVM0000663	0.164748	0.163758	0.143647	0.056088	0.060805	0	0	0.223943	0.265254	0.333553	0.16997	0.38317
EVM0000664	0.0376092	0	0.0440702	0	0	0	0	0	0.0793299	0	0	0
EVM0000665	16.237	16.9781	17.3504	17.667	16.8688	17.0551	14.1553	18.2899	17.5734	16.0285	19.1275	18.0122
EVM0000667	3.49787	2.16979	4.35064	2.56749	2.66003	0.769044	1.11639	2.63864	2.04064	1.41486	1.87633	2.75537
EVM0000669	1.38633	1.96707	1.25206	5.28827	3.14134	3.22602	1.00427	1.55161	1.16434	3.04751	3.24188	1.46382
EVM0000670	3.3881	2.7649	3.33413	2.07589	2.01923	2.7829	2.54144	2.74815	3.14701	2.47822	2.20145	2.27571
EVM0000671	2.61761	4.31551	2.4802	3.50607	4.49595	2.74064	5.81431	2.59532	5.22472	3.41999	4.04683	4.9107
EVM0000672	4.83085	3.38075	5.22593	2.69908	2.26635	2.32069	4.45508	3.99549	2.2608	3.91764	1.42589	2.51975
EVM0000673	3.58624	4.52946	3.98334	7.55103	4.87018	4.50939	6.00927	4.44558	3.90756	4.47503	4.205	4.83387
EVM0000674	0.0411557	0.0201833	0.0717878	0.308434	0.029883	0.0900448	0	0.0444209	0.215611	0.0278354	0.113432	0.0968387
EVM0000675	8.46482	6.72277	8.48014	0.394843	0.720405	0.558567	10.4005	4.98135	8.53305	3.07185	1.46215	2.06975
EVM0000676	22.2468	23.6538	22.3969	27.7579	23.1978	18.6422	24.4913	21.4046	21.6951	21.3657	18.0719	19.7359
EVM0000677	27.828	29.3561	27.9238	44.196	36.0341	30.0661	28.8422	34.6266	29.972	32.6939	28.8329	34.6195
EVM0000678	870.288	1265.04	722.546	256.435	304.77	246.807	1435.72	1443.09	1272.88	304.982	246.525	181.694
EVM0000679	1.23977	1.2114	0.645618	1.19283	1.32424	1.2905	1.56754	0.735366	0.994797	1.21139	1.33665	1.55031
EVM0000680	4.91432	7.70884	9.88681	1.31192	3.76405	1.20413	6.57402	10.206	9.28765	3.7307	2.89334	3.46145
EVM0000681	3.29874	3.18022	6.42105	1.98878	9.04562	7.36906	1.84301	3.9222	6.94882	11.1769	9.09996	9.97819
EVM0000682	13.5792	13.4621	10.9137	11.1521	11.1951	5.70797	10.4402	13.972	12.1648	10.9343	14.1903	9.18041
EVM0000683	0.0970178	0.143179	0	0	0.651069	0	0.354999	0	0.10429	0.0671134	0.409208	0
EVM0000686	0.320024	0.192863	0.0859265	0.302901	0.322271	0.0728187	0.125715	0.0532713	0.153423	0.101534	0.205589	0.293837
EVM0000687	0.707305	1.21354	0.583416	1.69029	0.870219	1.56637	0.945016	1.12359	1.03143	0.361818	1.06406	0.0685269
EVM0000689	8.80316	10.5782	8.30932	5.68245	6.37728	7.85359	11.3414	8.49882	7.87751	5.53226	6.07317	6.28947
EVM0000691	8.18107	8.59549	11.837	17.3535	13.9671	15.4998	9.31042	11.4083	9.91589	15.0063	16.464	11.8318
EVM0000694	4.99266	5.44371	4.93192	1.08115	1.97751	2.20889	3.67426	5.51193	4.49525	1.7056	2.75985	1.33071
EVM0000695	0	0	0	0.473876	0.433234	0	0	0	0	0.201978	0.0686058	0
EVM0000697	0	0	0	0	0	0	0.670975	0	0	0	0	0
EVM0000698	32.2762	24.3862	17.8734	20.8948	38.6574	34.2426	33.3771	29.8716	22.7228	21.5833	23.8524	27.7634
EVM0000701	0	0.247946	0.296114	0.351716	0	0.123542	0.173881	0.273761	0.0890244	0.574092	0.117256	0
EVM0000702	0	0	0	0	0	0.192224	0	0	0	0.17686	0	0.0755581
EVM0000703	75.8443	73.4958	62.1931	175.214	143.187	118.961	43.5441	49.7803	49.1022	111.819	115.023	127.613
EVM0000704	8.28023	4.66728	4.43636	8.03513	6.15328	6.66327	5.29569	6.12944	6.82958	6.21903	8.87771	5.60301
EVM0000705	3.98795	2.64821	4.91064	1.36286	0.0975903	2.26587	3.07017	4.94446	5.92917	2.82041	2.51531	3.13795
EVM0000706	0	0	0	0.412964	0.489397	0	0	0	0.345066	0	0	0
EVM0000707	31.2608	28.1702	29.2785	32.3249	32.9778	33.5316	29.7954	33.4941	27.695	30.4339	30.1984	35.5718
EVM0000710	14.1749	14.7453	12.9363	15.1064	16.3232	15.7539	14.8667	17.5925	14.2946	15.8123	17.8458	16.0182
EVM0000711	1.13192	0.120691	0.760476	0.173115	1.19647	0.782043	1.33205	1.90202	1.11156	0	1.08531	0
EVM0000713	14.3976	15.5041	12.4876	15.7254	15.1336	12.7508	14.8661	13.3747	13.5863	11.9128	13.1832	12.4332
EVM0000714	0	0	0.786556	0	0	0	0	0.183484	0	0.222691	0	0.372412
EVM0000715	1.41498	0.858564	2.18383	1.60877	1.49309	2.5751	1.28783	1.74113	2.06242	2.08445	1.58847	1.48055
EVM0000716	0	0	0	0	0	0.148039	0	0	0	0	0	0
EVM0000717	1.12758	1.25769	0.655596	0.632559	0.841117	0.305413	1.22343	0.949821	1.75692	0.561717	0.785739	0.889288
EVM0000719	5.45936	4.17428	5.60024	1.46537	1.14776	2.44302	2.99047	2.69037	3.87112	1.99747	2.84516	3.00343
EVM0000720	2.14333	2.47009	2.28112	2.15137	2.60214	2.76084	1.87633	2.36168	1.72529	1.99107	2.52926	2.24457
EVM0000721	12.2703	11.9622	14.4313	4.95839	16.7988	13.7583	4.75778	10.9229	11.7016	13.5334	20.0142	13.909
EVM0000722	2.22524	3.45217	3.5154	1.94133	1.22858	1.75123	2.67026	1.31494	2.67686	2.01713	1.65933	1.2753
EVM0000724	0	0.0540317	0.261329	0.0756858	0	0.163483	0.231269	0.364691	0.236444	0	0.0774035	0.0646884
EVM0000726	11.4339	14.0911	10.1026	11.326	9.21514	11.4823	13.9416	10.9135	11.4139	8.48472	8.79873	6.44536
EVM0000727	0.423178	1.18757	0.643586	1.20345	0.714775	1.64021	1.54069	1.63012	1.75063	1.53506	1.46313	1.07853
EVM0000728	0.660129	0.266249	1.54299	0	0.633553	0.114346	1.37479	1.5612	1.4561	0.528063	0.432283	0.17931
EVM0000731	0.0900182	2.95042	2.62974	1.71658	2.06098	1.47548	2.81485	1.47888	2.35956	2.58999	1.06797	0.261634
EVM0000732	0.185478	0	0.288232	0.0848947	0.0914448	0	0	0	0	0.0842959	0	0.286496
EVM0000733	0	0	0	0	0	0	0	0	0	0	0.164295	0
EVM0000734	17.7287	16.9514	17.2222	17.2924	13.8815	13.4273	19.5831	17.9177	17.1818	14.732	13.9216	12.5917
EVM0000736	0.20751	0.133594	0.559391	0.28486	0.304887	0.302111	0.210928	0.441955	0.217856	0.654477	0.0957298	0.71747
EVM0000738	0.714168	1.44242	0.768771	0.973335	0.87612	0.362795	0.989514	0.932791	0.995407	0.993449	1.22548	0.803259
EVM0000741	4.67708	4.69338	4.78699	8.34431	5.71109	5.33551	4.49484	5.34766	3.50086	5.34179	5.33788	5.45869
EVM0000742	18.746	16.0654	19.692	21.399	20.243	20.4297	21.1353	18.6	19.5152	19.8435	19.407	20.5515
EVM0000743	7.70587	5.94933	6.46613	13.3611	16.2325	14.5466	6.06373	5.27395	5.11292	14.3407	13.827	12.9627
EVM0000744	0.930698	0.997547	1.3564	1.52585	1.28702	0.961691	0.97717	1.31797	1.86839	1.05371	0.893468	1.40748
EVM0000745	10.2779	12.1229	13.2203	5.31606	5.49789	7.57492	13.1558	11.279	8.73459	7.43063	5.92465	9.98714
EVM0000746	7.18006	7.4419	7.92066	7.07475	6.8319	9.72593	8.26485	8.40866	8.18994	7.76696	7.64481	7.97553
EVM0000747	10.925	10.4661	8.81043	10.0586	11.6065	10.8659	11.4906	11.4009	12.563	7.86962	9.73999	9.9679
EVM0000750	1.76223	2.66704	1.25905	1.49049	2.92017	3.26805	3.04774	2.34157	1.71746	2.04281	1.48913	2.15107
EVM0000751	2.66497	0.8557	2.58011	4.36956	2.06025	2.8066	1.74899	0.308851	1.40702	2.20292	0.987583	2.60513
EVM0000753	17.2614	19.0556	17.6913	13.9938	17.3608	14.44	20.23	15.6615	12.1121	14.3896	12.6326	12.4176
EVM0000754	19.5247	19.2959	11.6481	24.1034	23.5445	14.9318	17.6888	16.3892	11.8814	33.0947	20.6763	21.0394
EVM0000755	0.701844	0.576856	0.794394	0.663809	0.694412	0.44736	0.747473	0.838246	1.43241	0.47982	0.732816	0.865746
EVM0000756	0.37991	0.481262	0.681622	0.854507	0.488834	0.74091	0.469158	0.45578	0.194273	0.29008	0.465897	0.324419
EVM0000757	5.29644	5.43622	5.35528	6.40917	7.26589	5.76476	6.22263	5.29278	6.12135	5.3114	6.89059	5.78496
EVM0000758	4.55243	2.68203	4.973	1.94023	2.12372	2.86254	3.3571	4.43864	4.30988	3.78745	5.08619	4.33579
EVM0000759	0.373905	0.28526	0.124848	0.28819	0.108012	0.420399	0.525685	0.328121	0.38865	0.190061	0.194552	0.240428
EVM0000761	8.93754	10.12	8.17782	7.23337	5.79763	6.51943	10.7803	10.2282	10.7265	7.59128	5.86076	6.45669
EVM0000763	3.98918	6.77742	5.56041	13.9884	18.9155	7.7795	3.01254	4.62958	3.93776	10.713	6.80707	9.42348
EVM0000764	17.1034	17.0314	14.8457	18.7578	17.4144	18.4637	15.2982	16.9088	20.7952	18.1616	19.4967	20.0223
EVM0000766	5.32121	6.53855	6.737	3.20402	3.86544	3.97303	4.80443	3.98832	5.62196	3.10376	3.02708	4.25986
EVM0000767	3.96201	5.27275	5.30742	5.28236	5.13703	6.88712	5.32427	5.31515	6.82087	5.23619	6.14177	5.96346
EVM0000768	1.40403	0.921372	3.89822	1.03614	1.27004	1.36232	0.302161	0.790336	0.900287	0.689218	1.86453	2.47224
EVM0000769	9.56824	7.56363	10.0711	9.81705	9.17978	8.98612	10.0567	9.77378	11.5436	10.184	10.2544	9.10665
EVM0000770	4.62662	7.77103	5.44336	10.1344	10.1756	7.68407	9.45004	14.1445	11.4954	12.0281	9.06634	9.78341
EVM0000771	0	0	0	2.23812	0.431035	0.141435	0	0	0	0.252658	0.914415	0.204411
EVM0000772	2.1869	3.52364	4.06807	1.77677	2.85292	2.02659	2.82455	4.56524	4.34493	1.5888	5.33329	1.57529
EVM0000773	32.5265	33.4524	29.8821	33.202	32.6829	31.1608	33.0825	31.6921	32.2405	32.3868	29.1496	32.8299
EVM0000775	0.227603	0.836635	0.294887	0.408604	1.03171	0.680058	1.56267	0.987817	1.20524	0.398921	0.900959	0.458281
EVM0000776	0	0	0	0.116715	0.0625825	0	0	0.0468448	0.0934377	0.0573541	0.0584453	0.149196
EVM0000778	6.13549	5.78728	6.94494	3.78731	4.27423	6.64525	5.73269	6.82773	6.12761	3.71476	5.261	4.99487
EVM0000779	0.0810424	0.0810766	0.0928299	0.487699	0	0.168919	0	0.0430965	0.0857615	0.0528273	0.375935	0
EVM0000780	5.33264	3.65214	5.96177	2.97512	2.58609	3.65868	5.9568	4.03089	3.95958	4.32651	2.91648	3.55781
EVM0000781	0.899931	2.06097	1.67644	1.14415	2.03948	2.2507	1.39392	1.204	2.02506	2.41428	1.90424	2.14174
EVM0000782	2.7001	0.453734	0.329176	10.2719	9.73506	1.9339	0.145036	0.470569	0.771805	0.152323	2.33743	2.88953
EVM0000783	1.54497	1.36858	2.37246	4.69772	4.31773	6.43395	2.05348	3.12742	3.39764	4.39423	4.34753	2.62937
EVM0000784	37.4187	37.9091	29.9875	27.2175	31.961	28.1311	35.9359	27.0882	31.4589	25.5689	21.3042	22.2464
EVM0000785	2.16504	1.81883	3.7568	1.39722	1.43426	2.55136	0.754219	1.4067	0.760632	1.79683	2.50469	1.01504
EVM0000786	15.9706	15.6453	10.0574	8.24743	11.4878	14.8243	16.0612	17.3671	14.2	13.3714	11.5284	15.9019
EVM0000787	2.42553	4.28775	4.49139	2.00322	3.32717	2.88004	7.20976	4.09921	4.649	3.10132	2.97025	3.59349
EVM0000788	21.9731	26.1891	29.4833	27.441	26.2507	28.9898	22.7911	25.3544	22.003	26.0778	25.8078	24.3865
EVM0000789	1.27209	1.16536	1.41824	1.52598	1.49783	1.63615	1.30581	1.46732	1.84513	1.26743	1.09638	0.645497
EVM0000790	7.3681	5.54608	5.92991	7.27025	6.67493	7.18929	4.6119	7.68356	5.09539	8.93937	8.73909	7.99288
EVM0000791	24.4993	30.666	22.2418	16.6922	25.8641	24.1609	28.1099	25.8022	31.0625	14.821	23.7213	17.5421
EVM0000792	1.19827	0.862081	1.00093	0.886298	0.792807	0.623712	1.13851	1.4087	1.73007	1.15185	1.47252	1.87583
EVM0000793	8.21992	13.955	10.7279	12.5795	23.6673	14.5647	13.0455	14.8908	12.9929	12.7698	18.3511	13.3159
EVM0000796	0	0	0	0	0	0.0611331	0.0867022	0.0452986	0.0887947	0	0	0.0983235
EVM0000797	0	0.0830314	0	0	0	0.081817	0.173113	0.0605816	0.088094	0	0.077186	0
EVM0000798	0.0647981	0.138174	0.244933	0.0721741	0.102582	0.154471	0.0358492	0	0.0736068	0	0.069067	0.250666
EVM0000799	0.448508	1.1841	2.59465	0.353093	0.368686	0	0.193123	0.554185	0.117522	0.29291	0.397857	0.174614
EVM0000800	13.9018	1.90334	4.72048	583.88	302.294	285.783	3.2636	1.92583	0.388578	468.744	139.557	364.837
EVM0000801	7.82827	10.5614	18.3404	3.5278	7.36307	21.3269	2.89367	16.8098	10.1132	6.89823	31.9203	13.8204
EVM0000802	2.38202	1.04512	2.16551	1.7716	2.44368	3.51881	1.33927	4.37419	1.46862	2.19798	4.24935	2.94546
EVM0000804	0.211024	0.620404	0.732129	1.4457	1.00647	3.42114	0.326918	0.842107	0.728172	1.83614	3.11375	0.972641
EVM0000807	0	0	0.315472	0	0	0	0	0	0	0	0	0
EVM0000808	8.0387	4.99562	5.33325	5.68674	9.60481	7.35542	4.63211	4.15435	4.96603	5.05324	4.70767	2.49884
EVM0000809	1.45613	1.16563	1.39402	1.22225	1.20487	0.969586	0.982847	0.99354	1.06759	1.4816	0.702319	1.50945
EVM0000810	0.181538	0.529761	0.253344	0.700416	0.590629	0.0533253	0.223347	0.15629	0.154036	0	0.152115	0.209906
EVM0000812	3.89516	2.96933	3.48261	1.8402	2.73936	1.97199	2.99653	2.78442	3.07617	2.86986	2.76343	2.34757
EVM0000813	6.87424	6.69806	9.36305	8.49103	5.74564	7.20709	4.91604	7.14898	4.99088	8.64484	6.68134	9.03808
EVM0000816	3.12283	3.45057	2.67706	3.91028	3.97671	4.46452	5.50409	4.83378	3.82089	4.16848	4.83759	4.46575
EVM0000817	31.4431	23.9734	26.3712	23.8844	12.0067	18.4106	20.294	25.6968	24.3076	22.6866	13.8911	31.9009
EVM0000818	0	0	0.362083	0	0.230641	1.8276	0	0	0	0	0	0
EVM0000819	1.10126	3.65724	3.35163	0.572366	0.768126	1.90161	2.93516	3.07533	3.22799	1.83572	1.44239	2.95877
EVM0000820	9.39388	7.36728	9.33537	10.3415	8.17855	8.90284	7.1343	7.19735	7.13226	10.5323	9.27755	9.9803
EVM0000822	13.1172	13.7132	16.6892	19.9791	11.7081	10.9437	13.3182	20.2194	14.9499	14.205	14.6597	15.8809
EVM0000823	9.99511	9.27892	9.81393	9.8013	8.89135	9.54823	9.53276	10.2147	10.6936	9.35402	9.17489	8.98051
EVM0000824	0	0.0718159	0	1.30871	0.286096	2.69599	0.0250195	0.104523	0.0256477	2.46498	0.60445	0.719437
EVM0000825	52.8975	52.9605	56.5787	43.6026	49.4503	47.3281	52.3866	53.4909	55.2792	45.5804	40.8219	42.8481
EVM0000827	2.96751	3.37521	1.23192	2.7826	5.32078	2.17226	2.85923	2.84129	2.75957	2.42217	3.73925	5.08955
EVM0000832	4.49077	2.15198	1.47511	1.38725	3.53563	3.75839	1.52842	5.23469	1.56558	1.11605	2.58119	4.59882
EVM0000833	8.48886	6.98348	6.34177	11.7136	9.80952	11.3474	9.04969	8.22333	10.368	8.51902	8.17192	8.07554
EVM0000834	0.595447	0.755229	1.47443	0.115	0.616891	0.65211	0.851573	1.12629	0.77788	0.567244	0.729375	0.752571
EVM0000836	0.661963	0.416526	0.285327	0.541767	0.91776	0.265027	0.0627619	0.499582	0.422022	3.05415	2.13834	0.726976
EVM0000837	0.0926353	0.104737	0	0.880065	0.134994	0.132399	0.671269	0.395364	0.394814	0.488051	0.629943	0.317496
EVM0000838	15.7788	19.4964	10.6753	15.5436	13.5505	13.9984	17.4975	17.8526	16.2422	12.8525	13.3092	10.8977
EVM0000839	35.3594	31.3393	38.0067	43.9711	54.4359	44.1905	30.1562	35.0442	32.8745	41.4714	37.2705	44.2452
EVM0000840	12.2446	10.366	11.647	7.82767	8.72581	10.1436	12.1035	10.0392	8.94683	10.5162	8.65886	9.46947
EVM0000841	10.3885	9.93353	11.7976	10.945	10.9169	11.5602	13.0014	10.5663	12.1757	12.166	12.1001	11.0973
EVM0000842	0.183791	0	0.828747	0.708828	0.22124	1.08547	0	0.388555	0.0645364	0.457364	0.453731	0.03508
EVM0000843	18.2256	18.921	18.0758	16.7963	19.1386	14.8583	18.9222	26.0918	20.1045	14.9684	15.0118	10.5449
EVM0000844	6.93178	7.02987	7.3712	6.36208	4.49303	5.96208	6.11871	7.5393	6.82975	3.9107	4.02729	3.83042
EVM0000845	0	0.0272673	0.0326506	0.0388324	0	0	0	0	0.0296836	0	0	0.0330786
EVM0000847	7.58952	7.8165	7.53408	3.23611	7.07656	4.42121	6.62017	7.65951	8.35043	7.26572	5.15489	11.3662
EVM0000848	25.4396	26.8368	32.4462	8.59039	7.36261	5.21397	33.5419	23.1125	29.1882	12.2118	7.55834	15.9836
EVM0000849	0	0	0.0844247	0	0.0527247	0	0.0747164	0	0	0	0	0
EVM0000850	0.180764	0.263831	0.214644	0	0	0.137402	0	0.201695	0.292773	0.627442	0.256035	0
EVM0000851	21.9339	25.369	15.6534	13.4946	12.0105	15.9042	26.4053	24.1589	25.4988	14.3309	15.4011	13.2404
EVM0000852	0	2.31243	0	0	0.620709	2.34951	0	0.361605	0	0.914208	0.234142	0.0920778
EVM0000853	24.9397	23.0874	25.0949	22.4184	27.4163	18.5059	25.2563	25.8092	22.7176	22.3642	20.5697	21.7767
EVM0000854	0.329167	0.669495	0.742391	1.28256	0.239945	0.281422	0.127033	0.553831	0.985246	0.334678	0.279678	1.01417
EVM0000855	12.4077	9.96467	5.12647	10.0457	6.73081	13.1552	5.87358	5.99452	5.94673	9.57208	3.58347	5.69338
EVM0000857	10.2084	11.8623	9.98187	8.62481	13.3164	11.9753	11.8424	12.1155	11.7772	10.3196	9.32398	11.0864
EVM0000858	2.80091	2.75587	2.87562	2.64088	2.93435	2.77752	3.25567	3.00756	2.9945	2.70082	2.50833	1.72141
EVM0000859	0	0.723672	0	0	0	0.410035	0	0.307331	0	0	0	0
EVM0000860	6.04779	5.13431	5.15396	3.13564	3.81956	2.50813	7.52717	7.18594	4.49042	4.09252	2.54438	4.60814
EVM0000861	19.2591	17.9617	17.0542	19.6193	15.7048	20.9916	17.9205	17.9514	16.7632	20.4644	23.3799	16.5329
EVM0000862	1.0643	1.14807	1.17536	1.14315	0.791443	0.720519	0.908741	0.974352	0.933766	0.712228	0.957807	1.24749
EVM0000864	0	0.040735	0	0	0	0	0	0	0	0	0	0
EVM0000865	2.65597	2.58104	5.56512	2.59678	8.15118	2.98975	1.18897	2.69023	2.3237	3.07229	3.17979	4.46765
EVM0000866	27.2128	26.1265	25.11	29.4405	26.3379	25.5041	29.631	29.7729	27.7249	25.119	25.4741	26.015
EVM0000867	0.365071	0.163317	0.0766347	0.0451297	0.81556	0	0.0343266	0	0.140228	0.132971	0.226895	0.500535
EVM0000869	2.2589	0.260006	3.56368	0.723837	0.11218	0.224126	0.0784729	0.330579	1.44015	1.03005	3.55563	16.2224
EVM0000871	5.24803	4.92933	9.11173	6.23141	6.05698	8.34859	3.70183	6.09689	4.92801	5.59064	7.81214	5.295
EVM0000872	15.9987	15.8166	14.8732	17.1323	17.512	18.1494	16.3886	18.2961	16.2805	16.0827	18.13	16.8329
EVM0000873	5.08679	3.38152	6.62501	5.10576	4.22091	3.17723	5.90646	3.76866	5.08792	3.59543	5.93201	5.01777
EVM0000874	1.67454	1.83404	1.90266	2.7054	0.885852	1.4499	1.69581	1.6667	1.36215	1.39552	1.14847	1.23668
EVM0000875	25.4504	26.9839	20.3746	39.3032	43.9856	36.7195	29.1103	32.0195	26.1356	37.9944	30.4989	39.3142
EVM0000876	1.29378	1.5592	1.19168	1.04035	1.50331	0.68658	0.736334	0.881654	0.805237	1.37351	1.23041	1.38414
EVM0000879	7.04838	6.54804	5.86154	4.5187	6.63872	5.83508	6.46209	7.45534	6.31383	4.63182	7.23949	5.32548
EVM0000880	0.0625935	0	0	0	0	0	0.0655151	0	0.202946	0	0	0.0716995
EVM0000881	9.88053	10.2354	9.40753	9.09945	9.80131	8.85224	9.03757	8.60742	11.4249	8.04383	11.1544	9.33444
EVM0000882	12.8746	12.9876	13.0117	23.4219	17.0406	19.3165	11.0684	16.0902	14.4598	15.9382	20.3108	18.6561
EVM0000883	10.2184	11.4514	10.7801	9.29111	8.80189	11.9998	13.1108	7.91787	12.3834	9.46568	7.29642	6.68604
EVM0000884	15.7059	21.2791	11.5913	16.8956	7.36511	5.91381	21.4856	16.2581	15.2584	18.5689	8.06806	12.0441
EVM0000885	9.96846	12.8116	13.6088	17.208	13.3244	15.8588	10.6876	12.9729	14.1074	16.335	11.2426	15.6224
EVM0000886	27.1707	26.5872	31.6238	25.7736	26.177	35.9449	28.6262	33.8691	30.0777	30.261	40.8797	29.7905
EVM0000888	3.25912	2.52636	2.08698	2.15628	2.36757	2.08531	4.51246	1.81389	4.04848	1.05171	1.38453	1.30934
EVM0000889	6.05872	5.1004	6.30345	7.55458	5.51068	6.08964	6.52481	6.06531	6.2258	5.82627	5.61258	6.20019
EVM0000891	1.16708	1.60631	1.47938	1.10725	1.78929	1.37206	1.57254	1.69798	1.08293	1.62162	2.4948	1.30861
EVM0000892	15.4816	15.2276	15.7282	17.3988	22.1872	16.0705	17.0375	17.6333	16.4735	17.2121	18.1645	16.6798
EVM0000893	0	0	0.0148566	0	0	0.0554619	0.0131962	0	0.0134786	0	0	0
EVM0000894	9.21339	16.4676	12.1229	12.098	10.3446	9.0337	12.6647	12.521	12.4231	10.2847	13.2025	9.74938
EVM0000895	0.622357	1.14304	0.991755	0.469293	1.20159	0.256445	1.46263	1.17781	1.64795	0.627592	0.560586	0.583369
EVM0000896	8.7732	9.03454	10.5992	12.7043	24.1767	10.3429	9.31666	8.21807	9.11861	14.4979	10.2496	13.0334
EVM0000897	5.89554	7.89864	6.10466	0.797759	1.02335	10.0411	2.65852	9.45558	4.86434	5.19456	2.69037	8.15504
EVM0000898	23.261	25.4349	23.5046	23.2669	20.9226	20.2081	23.7952	28.282	23.7275	21.3674	21.3103	23.3782
EVM0000900	6.23141	5.54159	5.27196	4.14696	5.09992	5.14288	7.90528	6.93265	6.732	5.08402	3.73574	2.58909
EVM0000904	11.9825	10.5891	11.2989	11.3699	10.5794	11.3001	11.0577	11.5386	8.95508	9.05516	8.24141	12.2415
EVM0000905	0.101635	0.166478	0.604443	0.871855	0.412686	0.926815	0.139018	0.454187	0.0706761	0.0453885	0.693792	0.558291
EVM0000906	3.56126	5.0933	6.94005	5.89385	2.23135	7.36971	5.76155	5.05154	8.0822	10.2425	10.0455	8.46138
EVM0000907	1.32452	1.17513	1.59539	1.65618	1.79086	1.46771	1.45803	1.83463	1.62889	0.84929	2.55928	1.90904
EVM0000909	0	0	0	0	0	1.18111	0.770246	0	0	0	0	0
EVM0000910	0	0	0	0	0	0.0394739	0	0	0	0	0	0
EVM0000912	0.261129	0.450187	0.295126	0.264425	0.188228	0.628112	0.477648	0.20628	0.279827	0.250751	0.257767	0.220335
EVM0000915	1.85091	2.41613	2.37296	3.25838	2.02942	2.0476	2.32705	2.34595	1.72248	2.5447	2.40094	2.29151
EVM0000916	0.351351	0.158553	0.187768	0.110458	0	0.171404	0.166874	0.29536	0.128238	0.634998	1.02901	0.452564
EVM0000919	0.134698	1.25978	0.498842	0	0	0	3.25335	0.295719	1.54759	0.286653	0.680093	3.99633
EVM0000921	0	0.0749243	0	0.474547	0.227306	1.24441	0	0	0.0410622	0.365425	0.213274	0.0890589
EVM0000922	13.7006	16.0887	11.8968	7.70184	7.36137	9.43744	20.8244	12.166	13.1951	7.67491	5.669	4.12175
EVM0000924	0	0.0792521	0.142159	0	0	0	0.0843537	0	0.0433723	0	0.112929	0
EVM0000925	16.9892	19.4314	15.9877	13.6545	14.9223	14.5301	19.4079	19.7946	17.4922	16.2201	14.0749	16.3858
EVM0000926	2.94768	1.74659	2.27083	0.492488	0.771977	1.64519	1.65696	1.90454	2.41492	1.11602	1.96595	1.48069
EVM0000928	2.09404	7.34565e-05	9.76643e-05	2.99562	2.60215	2.78519	1.60634	0.000459427	0.372237	0.000143573	7.44909e-05	0.0226133
EVM0000930	0	0	0	0.106159	0.26403	0.112089	0	0	0	0.138408	0.141781	0.0301947
EVM0000931	5.84811	9.09532	7.63961	7.66722	8.23133	8.92252	9.33719	7.97451	8.32175	8.07172	5.82859	6.94663
EVM0000932	15.1947	15.9427	12.9741	13.1522	12.8414	13.4035	15.5362	16.2036	15.2925	14.3787	14.0378	13.4026
EVM0000933	80.4136	86.6915	89.1933	150.438	159.71	144.027	67.3003	78.0684	72.5453	148.776	144.393	161.354
EVM0000934	0.339811	0.110704	0.805398	0.771365	0.339671	1.17246	0.358028	0.124223	0.739424	1.55345	1.58992	1.8973
EVM0000936	74.5044	60.2267	58.7651	50.5588	48.324	46.7942	55.6993	62.6218	56.2027	49.3954	46.5893	44.1475
EVM0000937	0.951735	0.810436	1.13122	0.325996	0.363257	0.35908	0.991036	0.133252	0.127645	0.490889	0	0.679374
EVM0000938	0.137589	0.402656	0.399714	0.652438	0.70025	0.599497	0.563926	0.296557	0.860868	0.55535	0.471669	0.159589
EVM0000940	0.234795	0	0	0.478638	0.683718	0.166537	0	0	0.377404	0.15463	0.158758	0.264471
EVM0000942	0.310827	0.500249	0.239933	6.32164	8.19873	2.71048	0.10462	1.13483	0.855539	5.02421	3.37563	0.967122
EVM0000943	0.851885	0.0633942	0.470909	0.0602351	1.57673	0.044704	0.112726	0.417864	0.503661	0.136138	0.220786	1.14474
EVM0000944	11.9881	11.3457	9.83966	6.36153	9.04295	8.28761	12.6286	10.878	11.3462	8.22147	9.51363	8.10136
EVM0000945	0.0671795	0.11541	0.602686	0.138049	0.322533	0.28197	0.277362	0.255974	0.268169	0.550803	0.396475	0.414518
EVM0000946	0.577291	1.21217	1.38185	1.55467	1.03411	1.28398	1.57687	1.33695	0.241409	0.777079	0.634661	0.818099
EVM0000948	3.03738	3.38821	2.92436	2.6865	3.11014	1.32502	0.877487	0.476433	2.32017	3.47466	1.16576	1.77472
EVM0000950	0	0	0.5728	0	0	0	0	0	0	0	0	0
EVM0000951	0.392543	0.318273	0.187379	0.607201	0.555194	0.229426	0.168822	0.451839	0.0341428	0.256717	0.174698	0.22504
EVM0000953	1.82416	0.499103	0.642174	1.76488	2.92649	2.47163	0.280221	0	0.290168	2.52795	1.12267	0.8315
EVM0000954	8.46137	5.85475	6.64959	6.49842	7.06245	8.03575	9.13689	9.14122	7.22051	7.05274	6.99013	7.36224
EVM0000957	10.4064	2.90011	40.5551	12.154	3.2035	8.60138	9.8038	11.2454	7.09399	4.4368	6.17358	8.08817
EVM0000960	38.8356	37.8922	32.6553	29.4779	32.7442	37.2412	40.5348	48.0391	43.2462	36.5134	34.1307	30.0715
EVM0000962	8.72043	9.6797	6.92162	8.66858	5.85103	7.26735	11.8722	8.00466	8.44878	5.87218	6.11951	5.36956
EVM0000963	8.62882	8.03063	7.54356	13.8412	11.3432	11.8558	8.35147	9.68298	7.73898	12.1169	13.0022	10.6388
EVM0000965	2.18656	1.1127	1.11614	2.80313	3.99149	2.45842	4.47545	4.10745	3.71112	2.03907	2.65546	3.08316
EVM0000967	0.317575	0.154557	0.0949288	0	0.959489	0.120092	0.0735093	0.15628	0.14963	0.386377	1.08292	0.474231
EVM0000968	15.3972	15.2048	13.299	18.8829	12.9486	12.6335	14.2275	14.4827	13.463	13.9642	10.6425	13.6896
EVM0000969	31.1653	33.6016	23.7599	24.9738	27.5807	26.3421	32.5426	34.3936	34.9118	28.1857	28.983	26.0965
EVM0000970	6.84941	7.37332	6.47223	10.3785	8.22803	8.63898	6.66814	6.8731	7.05006	8.29631	8.53089	8.46725
EVM0000971	6.86668	4.3947	4.92003	12.9575	15.8957	9.72797	6.35809	6.43302	5.05518	12.1019	10.387	10.3658
EVM0000974	2.0563	2.90476	0	0	1.233	1.67966	2.64892	0.537926	1.20109	0.21475	0.223048	0.697768
EVM0000975	8.90164	7.4027	7.55981	12.5478	9.72645	8.56689	7.46505	4.09845	8.50172	7.24443	5.3954	4.62942
EVM0000976	0.428122	0.525482	0.682463	1.59808	0.464774	0.920928	0.657038	1.25347	0.618269	1.56381	0.145872	0.744966
EVM0000978	37.1986	31.7562	29.4286	125.176	99.6644	47.5099	16.4077	21.6994	17.8976	104.765	66.4459	261.7
EVM0000980	0.209819	0.0367238	0.37513	0.189454	1.39673e-06	0.0436267	1.13617e-07	0.0452432	0.220136	0.0426877	0.123646	0.192459
EVM0000982	0.187791	0	0	0	0.0700501	0	0	0.0514875	0	0	0	0.0543284
EVM0000983	0.122926	0.422961	0.783279	0.168869	0.991109	0.089259	0.410403	0.362672	0.322704	0.537662	0.970096	0.325423
EVM0000984	0.136829	0.0902946	0.21219	0	0.0674491	0.200231	0.143189	0.0988519	0.294639	0.185753	0	0.0526769
EVM0000985	0.0921827	0.0302924	0	0	0.217979	0	0.0634583	0.0655476	0.0644832	0.120921	0.123199	0.0711707
EVM0000986	0.447333	0.762734	0.763384	6.30301	2.17895	3.25442	0.775538	0.8567	0.892065	4.1827	1.41744	2.22471
EVM0000987	20.5738	18.68	19.3901	17.2766	20.1719	20.8193	17.452	23.8497	19.3264	18.6096	16.5443	17.7141
EVM0000988	3.37788	2.24193	2.22653	2.48794	1.31613	1.79768	1.21842	1.8975	1.67942	2.34274	2.72955	3.12947
EVM0000989	2.59429	3.20432	5.15086	5.68984	7.39997	4.73048	4.36728	0.555904	2.8135	3.47616	2.16189	11.0141
EVM0000991	15.0074	12.8696	13.6801	8.67929	6.73178	7.79436	16.5196	12.7488	11.6106	7.62478	6.16042	5.6423
EVM0000992	2.95723	3.77875	2.30439	1.84956	3.29017	1.41932	4.02506	4.83277	2.81034	0.900322	1.65627	1.1846
EVM0000993	13.6016	13.4958	15.2868	14.9274	10.4363	17.0857	15.0628	17.9873	15.7297	10.4088	16.8984	14.1668
EVM0000996	27.4951	27.6587	25.7614	22.5479	17.6576	20.5252	30.6224	27.3485	28.6834	20.323	22.3434	21.9189
EVM0000998	3.73016	3.10401	3.19381	3.83159	4.60574	3.55065	3.31819	3.4628	3.07913	4.66795	3.64608	2.43651
EVM0000999	4.76127	5.92568	5.00122	4.77499	7.19271	4.91467	6.05893	7.16789	4.09065	4.47209	5.79637	3.11479
EVM0001000	0.533875	0.419855	0.377236	0	0.162387	0.314633	0.890364	1.16816	0	0	0.148826	1.43994
EVM0001001	37.0864	41.1412	35.6206	33.8666	41.1436	37.9658	42.2731	41.3748	42.8717	38.192	37.9052	38.3308
EVM0001002	27.0693	23.1737	19.0958	28.3758	27.5701	27.6475	29.3677	24.73	23.2861	23.6171	24.9174	22.2454
EVM0001003	6.01236	5.34942	1.92343	4.42254	3.70357	1.94687	5.27916	5.45542	6.47189	2.1863	3.63266	2.30793
EVM0001004	3.56404	5.24643	3.12459	3.06479	3.32351	3.51052	3.06266	2.94979	3.30365	3.53076	2.83834	4.14899
EVM0001005	0.734317	0.71205	0.676778	0.989539	0.784715	0.918225	0.450462	0.367192	1.07453	0.588095	0.928955	0.920315
EVM0001006	11.641	8.67739	9.31992	5.97192	6.8899	6.3387	7.40015	8.76813	7.42228	7.52281	8.73062	4.6024
EVM0001007	0	0	0.0470999	0.16687	0	0	0	0	0	0.216584	0	0.422798
EVM0001008	16.7465	13.9246	18.8281	15.2404	15.1797	13.1091	17.2005	13.7346	12.4721	12.868	13.9586	13.096
EVM0001010	0.0684499	0.205803	0.0791668	0.092646	0	0	0.715471	0.217658	0.581874	0	0	0.474449
EVM0001012	6.08758	6.68311	5.97542	3.19836	4.66422	6.85633	4.09591	9.00719	9.60618	6.21803	7.41052	5.71887
EVM0001014	0	0.0982997	0	0.066823	0.211342	0.0692825	0	0	0	0	0	0
EVM0001015	11.6605	11.6237	9.51172	10.1456	10.8148	9.07641	12.3613	11.6403	11.4266	9.38603	9.7644	9.7376
EVM0001016	9.25797	8.33621	8.78845	6.53669	6.35349	8.51874	8.4063	7.62998	8.19111	6.72124	7.85628	6.6961
EVM0001017	3.88108	3.10224	4.44781	4.1756	2.44911	4.18524	3.36901	3.46156	5.43856	5.17183	3.44316	2.93233
EVM0001018	3.13499	1.98022	2.12418	4.35409	3.72077	4.38241	2.12708	3.38315	2.1568	3.17743	3.95779	4.57604
EVM0001019	16.2708	12.7902	24.2907	28.2021	30.833	23.2815	13.9516	15.9091	18.83	25.8575	22.4075	25.3792
EVM0001020	1.06747	0.840032	0.17629	0.204469	0.552608	0.54346	0.562675	0.907031	0.900194	1.21142	0.513704	0.434482
EVM0001021	5.55504	6.95926	18.1394	2.94711	10.2705	11.2515	13.2085	12.9208	6.04447	16.757	12.899	2.93939
EVM0001022	1.8718	0.683168	1.51158	1.01114	2.054	0.883202	0.651084	1.73124	1.40026	0.66016	2.27767	0.862398
EVM0001023	0	0	0	0.0943905	0	0	0	0	0	0	0	0
EVM0001024	34.9836	33.1122	27.1613	22.9018	8.88365	36.157	36.506	50.2498	39.9514	33.4678	30.563	29.1383
EVM0001025	0.93494	2.38216	1.62579	3.57757	6.01887	2.76446	0.733088	2.6308	1.50746	1.58723	3.04352	2.53971
EVM0001026	49.8994	52.9547	54.325	57.5538	55.4367	49.587	54.3179	54.1508	56.4547	54.4941	60.3114	54.1185
EVM0001027	12.9523	13.0735	14.1638	16.3718	17.9315	14.7564	14.6199	15.4076	12.9868	15.1689	14.0225	16.6193
EVM0001028	0.543587	0.48153	0.376745	0.43952	0.472922	0.542258	0.282512	0.758628	0.518177	0.142847	0.0734497	0.68544
EVM0001029	0	0	0	0	0	0	0	0	0	0	0.123987	0
EVM0001030	0.336401	0.670544	0.332136	0.846932	1.23996	1.25593	0.325229	0.492185	0.363081	0.633845	0.709593	0.030038
EVM0001032	0.916054	1.00026	2.20261	1.26885	1.55458	0.90807	1.76519	2.55868	2.29469	3.79574	3.27895	4.28995
EVM0001034	2.92067	2.81418	2.59288	3.1769	3.81598	2.68277	3.43775	2.38909	1.83498	2.39888	4.44604	3.29182
EVM0001035	0	0.134393	0	0.339446	0	0.0401309	0.0281529	0.147557	0	0.297645	0.190022	1.03905
EVM0001036	0.854889	0.928021	0.495081	1.38976	1.66426	1.05827	0.418552	0.80427	0.356415	1.2411	1.95989	0.974724
EVM0001037	2.09035	0.314431	1.00668	1.87237	0.15905	1.01811	0.880094	2.14473	1.54852	1.23941	1.51188	3.88416
EVM0001039	4.57986	2.89524	3.56928	2.54151	1.79304	3.99216	2.66381	1.18601	4.06797	2.02302	1.48563	5.13041
EVM0001041	58.4939	61.4827	81.9463	61.2276	57.7647	72.6381	61.9351	66.0567	51.8695	64.6708	73.3989	51.1679
EVM0001044	53.3444	55.7697	67.8731	67.1163	70.362	72.5597	50.0543	55.3442	64.0861	76.7265	70.3755	65.0698
EVM0001045	0	0	0.421552	0	1.90086	0	0	0.813736	0.566153	0.717738	0.245154	0.572312
EVM0001046	21.4877	24.5589	20.7764	20.1546	27.164	22.887	19.5754	24.3665	23.9628	16.9222	19.6994	19.4237
EVM0001047	0	0	0	0	0	0.115483	0.256036	0	0	0.10777	0	0
EVM0001049	1.02249	2.60292	1.61763	0.560496	0.990433	1.14306	1.79661	2.23691	2.12949	2.58175	0.925881	2.00702
EVM0001051	11.2409	8.47149	9.554	7.71736	6.74197	8.13344	9.44537	8.71326	8.00048	7.89062	6.96037	6.51287
EVM0001052	0.612047	0.49337	1.20084	0.692212	0.638373	0.435473	0.587216	0.759863	0.7938	0.26866	0.737529	0.435662
EVM0001053	42.5948	48.8105	52.7804	49.776	71.768	50.5196	37.6432	60.793	45.6129	65.9792	57.0086	58.7953
EVM0001055	0.243796	0.240763	0.20171	0	0.401836	0.148346	0.293301	0.259022	0.257252	0.155536	0.212207	0.487664
EVM0001056	0	0	0.0421116	0.0990533	0.588387	0	0	0.0391388	0	0	0	0
EVM0001057	11.45	9.45801	13.8594	8.72222	8.37976	10.7948	10.8854	10.4533	10.0851	10.337	9.93441	10.0977
EVM0001059	5.42996	5.83065	3.88546	12.3593	12.078	7.00929	5.74171	5.12434	4.35886	11.4506	7.23788	14.8734
EVM0001061	10.0695	11.2757	11.7233	8.20213	10.7208	12.6131	10.5632	9.29429	9.92812	9.11707	12.2476	10.7742
EVM0001062	200.468	216.034	207.309	103.514	83.7107	82.0609	232.194	361.239	274.637	113.908	93.0598	144.753
EVM0001063	23.6993	27.2114	20.3451	22.4092	21.4176	23.6189	27.7724	31.1032	26.1576	24.6362	21.7337	20.435
EVM0001064	0.330216	0.257263	0.462605	0.181302	0.294973	0	0.273461	0	0.210228	0.722987	0	0.621993
EVM0001065	1.0693	2.35589	2.37612	1.65587	2.33352	2.28063	0.126005	0.927303	0.387515	3.53759	2.14114	4.53105
EVM0001068	3.21622	3.2487	3.78272	5.49092	5.18745	4.59322	3.215	4.03659	3.30831	5.40923	5.27367	5.48251
EVM0001070	0	0	0	0	0	0	0	0	0.0962312	0	0	0.0353532
EVM0001071	0.759671	0.455372	0.691874	0.400567	2.10295	0.748557	1.38663	1.48201	1.07605	0.339708	0.32569	1.07245
EVM0001072	10.0334	10.486	7.34445	8.2524	9.31851	9.94662	12.7762	8.60626	8.63719	10.281	7.48774	7.08193
EVM0001074	11.7972	13.744	11.8131	12.5652	11.7894	11.4023	12.6832	12.2939	10.1355	11.3266	11.8545	12.0474
EVM0001075	5.93784	5.07973	7.43374	6.73207	5.78813	5.20196	5.68159	6.36024	5.46387	6.04505	6.70543	5.05173
EVM0001079	6.4386	6.9991	7.87189	1.98639	2.76491	4.89419	7.49069	7.57053	7.53387	3.78698	5.53288	4.0208
EVM0001080	0.317022	0.0934423	0.125051	8.21327e-33	1.56587e-10	5.69128e-06	0.987038	4.80464e-53	0.791869	0.43263	0.000926218	0.138152
EVM0001081	5.79953	3.03002	5.57802	11.6279	21.0119	6.64684	1.76184	2.21628	2.54969	9.46329	3.7323	9.60952
EVM0001082	0	0.221226	0.141066	12.8389	42.5166	4.07745	1.23355	0.266158	0.375969	8.80035	8.49422	11.7415
EVM0001083	4.33629	3.47388	3.99604	2.47534	3.18131	2.29119	3.77575	3.69115	3.62816	2.7448	3.37545	3.38456
EVM0001085	2.36771	3.40004	3.15069	5.72604	5.56051	7.97632	3.1273	3.88486	3.42275	6.16271	6.67305	6.05736
EVM0001087	0.418933	0.441217	0.306893	3.11581	0.686889	2.23204	0.518736	0.337471	0.423736	1.06866	1.26344	1.11331
EVM0001090	6.39488	5.92407	4.02397	3.7071	4.99889	4.24354	6.14051	6.03904	5.62526	6.95663	4.83738	5.0632
EVM0001091	0	0	0.161683	0	0	0.201766	0	0	0.0738051	0	0.0953539	0.236625
EVM0001092	1.52165	1.8793	1.08012	1.78859	2.23423	1.42564	2.27241	1.90942	2.19109	2.78152	1.35564	1.5066
EVM0001094	8.6575	12.6888	14.4089	13.675	10.5874	22.2389	12.5614	27.6083	24.7306	17.4279	16.27	14.3156
EVM0001095	4.74449	5.70699	8.79865	7.81842	7.912	7.67413	7.42711	5.80781	7.95326	6.93503	6.1095	5.95448
EVM0001096	6.23624	4.93223	9.12162	79.0766	73.1515	58.0696	6.15824	5.48769	6.20785	81.6655	43.2582	71.4595
EVM0001097	0.106803	0.0778834	0.0923947	0	0.0774201	0.153945	0.0272219	0.113477	0.167556	0	0.109823	0.0311327
EVM0001098	0	0	0	0	0.377226	0.248944	0	0	0	0	0	0.190365
EVM0001099	1.10918	1.31682	2.60591	1.05797	1.63846	2.73365	0.265083	2.60066	1.79489	0.535791	1.88358	0.691745
EVM0001100	4.46086	3.67544	5.15313	4.05355	2.81106	3.63609	3.97266	3.92694	4.39123	5.58618	3.04571	6.0261
EVM0001101	12.226	12.0169	15.0322	10.8048	15.696	13.3189	11.1862	15.0294	13.1101	12.0753	14.9786	11.2458
EVM0001104	0.0604186	0	0.0349336	0	0.218755	0.0866294	0.0311882	0	0.159048	0.0805519	0.082438	0
EVM0001105	0.294481	0	0	0	0	0.265864	0.0608682	0.327608	0	0	0.165487	0.0693849
EVM0001106	0.0457771	0	0.0536492	7.78713	6.79665	3.71629	0.047008	0.150733	0.241838	4.86951	3.12274	1.11512
EVM0001107	18.8543	12.5639	21.2616	7.90619	5.20096	8.37524	15.7868	10.9657	12.8132	9.00094	5.67601	8.33345
EVM0001109	8.87317	8.38781	9.76896	8.35253	5.031	8.94496	7.19191	8.70557	9.01799	6.42076	6.11328	5.27862
EVM0001110	1.53485	1.70793	3.21462	5.15613	5.216	5.06885	1.58532	4.5549	2.20744	2.59675	4.73882	5.08744
EVM0001113	2.92427	2.16032	2.16744	2.35422	1.95691	2.75282	1.99984	1.94304	2.14058	1.48865	2.21186	1.6339
EVM0001114	18.939	17.9274	15.0428	14.1089	13.3199	15.0393	21.5715	17.8816	19.9349	14.5336	12.831	14.8681
EVM0001115	1.24102	1.00144	1.88677	2.4142	0.760161	0.437019	1.99047	0.838362	1.6261	1.91103	3.91793	4.42482
EVM0001116	1.33901	1.44815	1.68637	1.28571	2.65625	1.35474	1.06048	2.07843	2.01849	1.63607	1.49166	1.77394
EVM0001117	10.3524	9.39	9.47479	6.8088	10.1898	9.56001	11.2836	12.0595	9.18802	7.57102	11.6343	8.30101
EVM0001118	7.32908	5.60437	8.12887	1.09828	3.55508	3.55673	4.87176	6.64016	5.95837	4.21347	4.21581	3.79074
EVM0001119	9.82866	11.9968	11.531	4.23091	6.14069	13.2739	9.44142	12.777	9.5048	14.9371	16.0037	10.8823
EVM0001120	0.0308558	0.0606382	0.07188	0.126518	0.0452163	0.0452614	0	0.234049	0.129397	0.0419414	0.17058	0.109212
EVM0001121	8.01687	12.3343	4.76042	23.5532	30.9522	11.8421	9.09846	4.8776	7.83644	17.3673	20.8636	20.3929
EVM0001122	5.69278	4.17484	8.56502	2.97768	2.90898	3.36532	3.76425	5.41252	3.4647	3.19905	3.58551	3.06719
EVM0001123	1.12088	0.137386	0.978266	0.193145	0.0501506	0.343329	0.145778	0.408255	0.469248	0.813616	0.194915	0.48532
EVM0001125	0.807161	0.73522	0.805466	0.504171	0.40939	0.407432	0.639792	0.79758	0.846743	0.738518	0.663143	0.331021
EVM0001126	0	0.053317	0	0	0	0	0	0.0568502	0.055873	0	0	0.127315
EVM0001127	54.8392	39.3261	69.5167	27.1634	17.773	32.9965	45.71	48.0886	62.1084	44.1139	20.488	45.8436
EVM0001129	0.40309	0.782201	0.481909	4.16346	0.314637	0.305747	0	0	0	0.831644	0.568721	0.890879
EVM0001130	0.000355017	4.00798e-05	0.0208562	0.000290467	0.000122533	1.39898	0.00150683	0.00216232	0.000278776	3.40129e-05	8.52108e-05	1.39277e-05
EVM0001132	29.353	28.1927	17.8113	14.44	20.1311	15.8564	32.6248	24.2187	20.1403	12.618	16.675	13.2756
EVM0001133	9.92596	11.0539	11.5029	11.3991	12.0626	10.2786	13.5258	11.6928	14.8828	9.0666	8.19603	8.49603
EVM0001135	22.6924	31.2839	22.5171	27.3823	26.4916	24.3325	28.4368	27.5302	32.9434	20.8529	32.3674	23.5166
EVM0001137	0.0112708	0	0.0513101	0	0	0	0	0	0.0117687	0.0146862	0	0.065628
EVM0001140	4.04492	2.58454	1.6582	1.54252	4.64623	1.33078	2.01874	1.1542	3.40187	4.2291	0.638038	2.49664
EVM0001141	13.8028	13.2011	12.001	12.4731	12.9598	11.3535	14.9869	14.9391	14.0254	10.7857	11.8681	11.4419
EVM0001142	30.013	29.1809	36.1045	25.957	22.0938	23.8468	27.46	31.3148	29.5816	27.817	26.4609	20.6657
EVM0001144	13.5519	14.6249	6.54383	56.6425	76.8069	27.1641	11.8936	13.1218	9.94453	37.4279	28.4141	44.9971
EVM0001145	15.2337	15.3083	12.6869	13.685	13.5596	14.4792	15.473	16.3699	16.9147	13.212	10.4458	12.5049
EVM0001146	3.52247	2.76955	3.68905	4.57002	2.65838	3.4895	3.27805	2.34554	3.17849	3.30197	2.94691	3.03799
EVM0001148	0	0	0	0	0	0	0	1.8946	0	0	0	0
EVM0001150	19.0865	21.9695	13.101	6.8529	12.9539	8.39397	19.3545	21.3121	16.4653	11.6975	10.9717	9.56116
EVM0001151	14.7729	11.8596	9.36818	10.0062	12.4037	14.4833	13.5437	12.8507	18.5312	14.2926	12.8685	12.7456
EVM0001152	17.6328	15.8154	13.5922	17.9866	15.0373	16.9465	15.2552	16.2011	14.6301	15.3267	16.6182	16.1269
EVM0001153	2.67919	5.2365	5.71205	1.06458	2.03157	1.52043	7.48485	3.46058	4.18392	3.79045	2.12855	2.39329
EVM0001154	4.07881	5.72692	7.20842	4.95585	6.50294	6.31285	5.25535	7.59612	5.66441	6.75107	5.07854	8.42926
EVM0001157	0	0.346321	0.177278	0.82892	1.33915	0.148084	0	0	0	0.820164	0.630433	0.473015
EVM0001161	0.387007	0.888495	1.33446	2.3374	0.493683	3.12959	0.220347	0.730114	1.70128	1.0859	1.28359	2.06063
EVM0001162	1.15495	0.714197	0.289127	1.04074	1.71216	0.164084	0.211555	0.101369	0.19579	0.389931	0.13251	0.343384
EVM0001163	0	0	0	0	0	0.0891966	0.127441	0	0	0	0	0.0706232
EVM0001165	12.8262	13.9006	13.7413	11.8458	13.9145	12.7442	15.3637	12.6234	16.9758	13.6822	15.3546	13.8177
EVM0001166	2.33089e-07	1.13188	1.27043	1.45352	2.70295	0.640695	0.5411	0.62373	1.59304	1.21833	2.15159	1.6428
EVM0001168	2.9287	3.62744	8.00052	1.83102	3.4312	4.31217	1.65899	3.76612	3.92757	5.56629	4.47599	5.17434
EVM0001169	0.0739119	0	0	0	0.11144	0	0	0	0	0	0	0
EVM0001170	0	0	0	0	0.113248	0.563269	0	0	0	0.130476	0.186304	0
EVM0001171	5.12483	0	1.44983	1.93927	0	1.18073	2.53084	2.22439	2.11502	0.898808	0.909845	4.82172
EVM0001172	1.61342	1.44855	2.29194	1.84007	2.54249	2.96423	1.97706	1.60428	1.79415	1.93182	2.12869	2.5147
EVM0001173	6.10063	4.43984	5.80355	6.76472	4.80308	5.44324	5.98714	5.15729	5.24591	4.78383	4.94909	4.85059
EVM0001175	6.26853	8.17909	7.14604	5.85791	5.00469	5.45162	7.95429	8.00663	6.73627	6.03896	6.51359	4.74493
EVM0001176	5.01121	6.03485	4.99684	7.14431	6.36699	5.51748	5.28123	5.4574	5.21344	4.98376	6.17008	6.31784
EVM0001177	0	0	0	0	0	0	0	0	0.055097	0.207606	0.0708139	0
EVM0001178	0.739201	0.852863	1.75873	1.32278	1.44076	1.13064	0.819052	0.921722	1.52593	1.60066	0.849309	1.09146
EVM0001179	10.8522	10.2896	9.81739	11.4435	12.5057	15.2893	12.4984	11.2854	11.8743	13.8418	13.762	10.7903
EVM0001180	0	0	0	0.329488	0.181441	0.180657	0	0	0	0.331118	0	0.210239
EVM0001183	17.5142	15.3371	19.2189	18.6057	15.2585	15.0196	19.3575	21.8911	18.2157	20.3292	12.3959	20.3951
EVM0001184	2.13533	2.57654	4.45844	4.71051	3.8129	3.18868	1.75697	2.11641	3.51117	4.14124	4.03913	4.13516
EVM0001185	17.8015	17.3362	15.7442	20.8972	22.2691	15.2107	11.3161	10.5562	11.7623	14.3816	16.4218	16.3117
EVM0001186	0.281746	3.0104	2.86835	1.73373	4.85682	6.91324	4.06343	0.959923	0	3.2932	0.796893	2.17024
EVM0001187	4.61269	3.12972	6.05292	2.60339	3.21508	4.65577	4.08187	5.8368	5.99521	4.31668	6.8445	3.81791
EVM0001188	14.8866	16.171	14.5199	9.35664	12.7237	14.1283	17.5977	14.8279	17.5678	12.918	10.6835	12.8767
EVM0001189	0.749626	0.60817	0.377935	0.591898	0.592899	0.461836	0.682777	0.811311	0.57716	0.263131	0.347186	0.51396
EVM0001190	8.22752	8.97783	5.86651	9.82826	8.92642	9.11476	7.61186	7.39275	6.37613	6.26278	7.68057	6.76994
EVM0001192	0	0	0	0	0.0828113	0	0	0	0	0	0	0
EVM0001194	25.0287	29.1588	23.9091	17.5583	26.8026	23.3799	41.9952	36.6726	35.7097	26.8784	21.2551	18.2374
EVM0001196	2.85883	3.32994	3.39083	4.42137	4.80223	4.2353	2.40254	2.62402	2.32948	5.05712	6.22311	6.73809
EVM0001197	6.28953	6.77107	5.92898	24.7747	31.7454	13.0593	4.24686	3.47261	5.11564	22.9174	14.301	28.8708
EVM0001198	8.3974	12.365	11.6329	7.81073	5.55984	12.1589	11.2537	9.89636	11.8741	7.08079	7.65128	7.62207
EVM0001200	2.17111	4.07346	3.86697	4.15639	4.35288	3.41796	2.8416	2.99711	2.78486	3.50614	5.90526	2.27308
EVM0001201	21.9322	17.8346	20.191	23.0295	16.5235	11.4446	17.2734	21.089	16.8533	16.4972	13.189	19.4425
EVM0001202	3.21195	2.0974	1.95822	1.05076	0.812623	1.2387	2.35945	1.92034	1.74269	1.15992	1.04166	1.54711
EVM0001203	2.56606	2.00319	1.92799	1.25507	0.31791	1.41084	2.38915	2.79709	3.23888	0.881584	1.64649	0.689828
EVM0001205	199.504	208.876	175.853	427.903	324.95	362.685	152.044	179.799	165.658	385.589	287.064	368.699
EVM0001207	0	0.205421	0.123536	0.502131	0.234428	0.077673	0.163247	0.343046	0.0562218	0	0.218984	0.121208
EVM0001208	12.6761	11.9622	18.4946	65.6915	59.4198	73.747	7.08963	14.397	10.5293	68.6769	49.0002	69.799
EVM0001210	11.3148	10.1432	12.5357	5.999	3.28757	5.36136	10.5084	14.2027	11.514	5.39424	7.19542	6.74163
EVM0001211	0	0	1.0478	0	0	0.333878	0	0	0	0	0	0.458964
EVM0001212	78.0109	64.9745	52.5387	75.1741	48.9765	65.7604	52.3226	56.0367	48.414	61.4214	58.3119	62.9917
EVM0001214	1.90842	3.25739	2.05743	2.30558	2.34014	1.29228	3.02537	1.7886	2.50115	1.9389	1.22178	1.46948
EVM0001215	0	0	0	0	0	0	0	0	0	0.115129	0	0
EVM0001216	10.0451	9.96227	9.86631	7.96551	10.555	8.69147	11.7748	11.4777	11.7861	9.20249	9.4477	8.67846
EVM0001217	16.1456	20.2476	22.7888	16.9209	8.43231	16.5851	18.0761	22.8078	18.6279	18.917	11.2383	16.3411
EVM0001218	0.0907907	0.125469	0.0419006	0.248183	1.39706	0	0.18671	0.0389029	0.324926	0.17101	0.0992398	0.0213941
EVM0001220	1.55252	0.936044	1.03065	1.49984	0.977288	1.45596	0.855562	0.682839	0.588669	1.84206	0.976312	1.44665
EVM0001222	7.38	6.64572	5.73063	6.04653	5.41218	5.05558	7.57226	7.49313	7.39669	5.42345	6.29522	6.35903
EVM0001223	4.10552	3.82643	2.79591	2.40249	3.22076	3.99432	4.43405	3.75041	3.21311	2.96066	3.22692	2.17018
EVM0001225	1.29335	2.22509	4.47232	1.89478	3.86268	3.76635	2.32213	3.09313	3.34934	3.70466	4.75964	4.03904
EVM0001226	0.0579658	0.0560967	0.408595	0	0.176463	0	0.180989	0	0.0628945	0.158408	0.244226	0.129798
EVM0001227	6.77936	5.26408	7.13606	4.67506	3.55701	4.52144	5.65059	6.06572	5.44683	4.12087	3.22703	4.59869
EVM0001229	5.35065	2.95103	8.7089	3.22046	8.87849	11.1164	3.25388	8.59121	6.91671	8.64321	5.96341	5.17023
EVM0001231	0	0.0349287	0.123113	0.048349	0	0	0	0	0	0	0.048539	0.0417079
EVM0001232	18.7158	15.4904	21.5427	10.7668	7.56254	21.2656	16.2511	23.0232	24.4008	16.6935	21.5024	24.389
EVM0001233	27.0826	28.2037	19.4122	25.3383	21.7114	27.015	47.6172	29.5652	39.8292	23.0959	17.6832	14.3868
EVM0001234	13.3443	14.0108	11.2488	11.4927	11.7205	11.0725	14.2896	13.5585	12.8661	11.8342	10.6922	10.3598
EVM0001235	3.44042	4.34095	4.22972	19.7708	18.6945	20.1799	3.14311	3.51989	2.91419	19.7859	11.0482	10.8949
EVM0001238	0.320271	0	0.0471129	0.477036	0.801165	0.685814	0.124785	0	0.0819971	0.322898	0.71724	0.227248
EVM0001239	0.881986	1.21902	1.46421	0.361986	1.60131	0.263342	0.750484	0.884093	0.382598	0.965773	0.371156	0.912807
EVM0001241	1.71864	2.24301	2.45845	4.21204	4.85157	4.38551	1.86853	1.32443	1.3886	3.17092	4.008	2.43637
EVM0001242	0.807503	0.843462	0.471727	0.953049	1.04227	1.73506	1.81061	0.597787	0.960869	0.866752	1.33298	0.323337
EVM0001243	3.37561	2.89538	3.25595	1.44578	1.93614	2.28493	3.21718	3.59793	3.0339	2.89718	2.1739	3.08792
EVM0001244	0	0	0	0	0	0.197215	0	0	0	0	0	0
EVM0001245	0.752989	0.13386	0.133523	0.632942	0.0997912	0.750804	0.210973	0	0.144536	0.772875	0.316659	1.67497
EVM0001246	1.37174	1.18066	1.52522	0.841467	1.43704	1.05218	1.07144	1.35415	1.23132	1.01868	1.59283	0.892458
EVM0001247	10.1595	8.32832	10.8366	4.8546	5.70325	7.81523	9.12929	8.20688	10.2619	7.67114	6.05811	7.00439
EVM0001248	0.740238	0.57085	0.529226	2.4955	2.83471	1.8448	0.273449	0.681987	0.243825	2.08017	2.19007	1.98552
EVM0001249	0	0	0.0489474	0	0.0612339	0.0605508	0	0	0	0.0564571	0	0.0493618
EVM0001250	4.53006	4.28043	4.89051	3.02135	5.20025	4.32586	5.1903	4.73832	4.02352	3.08782	3.55272	3.29221
EVM0001251	2.82643	2.83337	2.90578	3.49781	3.66863	3.34715	2.71205	2.75066	3.05482	2.23837	3.91075	3.34309
EVM0001252	21.596	11.1259	7.45863	365.981	262.645	287.622	2.85923	3.66642	4.30566	172.076	355.386	242.507
EVM0001253	2.23697	1.84126	1.86328	1.64662	1.61471	1.59622	2.17987	2.47797	2.52127	1.43409	1.56561	1.35226
EVM0001255	3.69681	2.75701	3.31298	3.15369	3.56028	2.86648	1.48459	1.55457	1.97127	2.36438	1.31929	2.59992
EVM0001256	11.7519	14.8023	15.1908	13.2558	13.9271	13.654	13.0546	14.0232	14.6093	13.8813	14.9663	14.3173
EVM0001258	0	0	0	0	0	0	0.30604	0	0	0	0.401571	0
EVM0001259	3.12512	4.68863	3.39418	5.64872	5.69456	2.5851	4.47649	4.02741	4.59941	3.01183	3.4927	4.7676
EVM0001261	13.2231	18.0513	14.1266	15.1162	13.8884	16.6048	17.0738	15.0928	16.3506	13.5755	14.2398	14.3924
EVM0001263	1.56196	2.78827	3.97292	4.15434	6.30998	4.27892	3.5153	3.29889	3.16046	4.02322	5.20717	5.33815
EVM0001264	2.64339	1.83115	1.40114	1.12444	2.49044	1.98712	2.45303	1.18747	1.5261	1.6392	1.47717	1.08912
EVM0001265	17.7918	20.147	16.3031	20.8077	20.7808	18.4649	20.6848	21.1838	19.0641	18.0575	18.7389	15.4889
EVM0001267	6.63702	7.40246	8.60196	14.5795	22.783	15.3338	9.10172	8.62269	8.25785	16.5307	18.6323	13.7844
EVM0001268	0	0.0676084	0.155734	0	0	0	0	0.0722596	0	0	0	0
EVM0001269	0.588431	0	0.407197	0.0804128	0	0.759548	0	0.566868	0.494337	0.078291	0.240954	0.611809
EVM0001270	0	0	0	0	0	0	0	0	0	0	0.778902	0
EVM0001271	0	0	0	0.719639	0.328186	1.07416	0	0	0	0.397079	0	0.173635
EVM0001272	9.50589	7.20742	5.23082	5.71424	4.93588	5.22972	7.15594	5.45349	7.58531	5.21056	6.80842	4.27512
EVM0001273	0.0284522	0.0837426	0.571959	0.313954	0.128672	0.645066	0.206903	0.373724	0.244223	0.277507	0.282643	0.30092
EVM0001275	2.67971	2.69085	2.55029	1.04381	1.47639	2.15331	3.4398	2.34403	3.69094	1.3518	2.32634	1.81286
EVM0001276	0.125174	0.550662	1.04882	0.214236	0.598944	0.587033	0.0647925	0.334363	0.534951	0.292923	0.645211	0.796111
EVM0001277	27.0256	27.1923	24.76	35.8532	25.1151	47.2902	30.3986	35.1891	12.949	23.8567	30.5757	20.9439
EVM0001279	8.20725	10.4559	9.1571	8.74008	8.39041	8.03333	12.5581	12.069	10.8629	9.08127	8.49662	7.87767
EVM0001280	0.075616	0	0	0	0	0.111281	0	0	0	0.102124	0	0
EVM0001282	3.62027	3.40388	4.20096	2.20339	1.90285	2.40352	3.68412	3.63476	2.83488	2.03441	1.61746	2.43336
EVM0001283	15.0191	14.1408	14.2148	14.0468	15.6767	17.8063	14.423	16.1712	15.5138	19.8989	17.9221	14.7669
EVM0001284	16.6482	16.4928	15.2933	11.0366	8.57084	11.7851	18.4778	20.3878	15.1768	14.5308	10.8593	11.9601
EVM0001285	0.246208	0	0	1.28283	0	2.60194	0.309155	0.107291	0.158284	1.12958	0.13657	0.51445
EVM0001286	7.58414	6.88131	7.11698	8.96148	7.3353	7.57991	6.72146	7.10223	5.40755	7.61274	7.59663	8.35906
EVM0001292	12.3768	14.5897	12.804	14.1788	13.5698	15.6075	11.5081	12.7647	14.1622	15.6722	13.217	14.2325
EVM0001293	0	0	0.118355	0	0	0.148337	0	0.220034	0.0719853	0	0.280315	0.0393729
EVM0001295	11.7231	12.927	6.90526	5.05932	6.17213	6.54438	5.79933	10.8243	6.44847	10.5847	5.44718	6.19981
EVM0001298	40.4383	34.5915	21.5881	18.2624	24.3603	12.4839	23.9309	23.3419	23.0122	14.2931	14.3872	27.9074
EVM0001299	3.34758	3.04613	4.42739	2.8542	2.49377	2.4022	3.92611	2.49046	3.09335	3.67703	2.40053	3.15399
EVM0001301	17.1076	18.3673	15.5117	16.7275	16.585	15.6839	15.4881	16.8122	13.6614	16.4891	15.9361	14.753
EVM0001302	3.54448	2.69149	12.5794	9.97554	5.15466	5.20347	5.80689	2.42688	7.11991	7.86488	3.87491	8.0065
EVM0001303	0.655783	0.757011	0.627593	0.642623	0.598526	1.04624	0.816581	0.967412	0.950698	1.17254	1.12805	0.77416
EVM0001305	82.5935	89.1857	87.8933	80.1706	86.5905	91.2593	74.6452	86.4438	82.0856	93.0652	91.7793	96.0396
EVM0001306	7.54158	4.16696	6.68215	6.82765	7.10121	6.85647	6.74655	6.0878	6.69795	5.25963	5.49164	5.50192
EVM0001307	6.56456	8.0235	3.906	7.28293	4.99236	6.13799	8.34644	13.3532	8.05001	4.22132	7.88275	4.47954
EVM0001308	8.75547	8.5884	13.3817	9.84718	8.48676	9.68041	10.7662	7.62494	9.02854	11.5185	9.19504	9.24378
EVM0001309	7.55989	5.97169	7.86854	8.15064	9.4976	8.1759	6.99962	6.17664	7.12745	7.47625	9.7099	7.21946
EVM0001310	0.599565	0.402217	0.99247	1.22503	0.431432	1.22731	0.884073	0.399101	0.781225	0.646299	0.86244	0.700011
EVM0001312	6.12668	4.72432	7.79614	5.21837	4.42981	3.61492	4.98156	9.1564	6.50515	5.21101	6.16406	7.0977
EVM0001313	1.20682	0.561584	0.629104	0.159302	1.64321	2.24825	1.01782	1.86614	0.000777055	0.23346	0.0362873	0.802691
EVM0001314	24.7471	26.0901	19.4069	12.8628	19.2653	11.6191	30.0618	17.5888	24.9329	11.4694	12.2898	12.4683
EVM0001315	7.95475	7.41017	6.00873	7.63233	7.17775	8.37869	9.7604	5.58589	7.74812	7.10321	8.11749	6.16801
EVM0001316	3.9227	2.0937	4.18653	3.33195	3.19763	3.65814	3.56735	4.77315	2.20623	2.91677	4.93524	3.20066
EVM0001317	44.3425	38.4117	47.6912	40.4007	40.8947	47.1956	37.2142	45.9475	40.5575	38.334	45.9727	46.9837
EVM0001318	11.0766	9.67713	10.0544	12.9702	12.4634	11.5127	11.903	10.265	10.8587	11.0014	13.6626	11.4914
EVM0001321	3.56246	3.59973	3.87926	10.1732	6.95483	5.62248	5.10713	6.2748	3.88866	5.03512	5.96907	6.71326
EVM0001322	4.86084	2.98946	3.52036	1.32329	0.367929	4.69089e-07	0.000585175	0.923541	8.6689	0.812767	6.76935e-134	7.03462e-11
EVM0001323	13.4966	14.992	12.2965	12.2329	15.3769	11.8625	15.0937	14.7247	14.0926	14.7046	15.2372	12.5808
EVM0001324	72.5927	68.4782	107.313	81.1824	76.9021	75.8195	91.9111	94.4482	101.096	119.063	92.0927	97.8813
EVM0001325	0.57302	0.425512	0.631205	1.48666	0.530043	1.60954	0.513833	0.776518	0.468949	1.29887	1.08638	0.834379
EVM0001326	0.663604	0.923371	0.59526	0.770439	1.55145	0.406711	1.47369	1.01832	0.433039	0.779205	0.788272	1.66901
EVM0001328	5.16482	1.4416	7.50477	18.9039	38.6709	30.2044	7.3617	11.7719	10.1045	24.7981	30.4455	22.1587
EVM0001329	0.0426913	0.0210644	0	0	0	0	0	0	0	0	0	0
EVM0001330	0.359004	0.368404	0.328705	1.26106	0.784244	0.230718	0.301526	0.34943	0.303442	0.173183	0.109977	0.597339
EVM0001331	10.1957	10.256	8.37398	9.03008	10.5297	10.1349	12.1758	10.4446	10.3273	9.223	7.25862	9.31806
EVM0001332	12.8978	10.2772	12.1839	17.1417	12.7948	16.2038	10.3072	13.1699	11.1237	14.2094	15.0816	12.521
EVM0001333	3.10867e-08	2.79837e-06	1.14509e-07	7.43353e-08	1.26508e-06	0.279327	2.9256e-07	0.133034	0.140507	0.260661	6.50359e-09	0.383925
EVM0001335	35.3058	28.3396	29.2115	35.419	36.4534	35.8248	34.5099	40.3681	28.4325	28.6276	32.2861	41.6097
EVM0001336	0	0	0	0.316534	0.403482	0.199992	0	0	0	0.124484	0.635056	0.488808
EVM0001337	9.61219	13.1213	11.2675	9.23024	8.9985	10.575	15.0757	13.2275	12.314	10.771	10.5363	9.84398
EVM0001339	49.4537	40.2647	24.7837	292.693	391.47	125.708	25.4068	26.0648	27.9084	124.982	66.1448	258.155
EVM0001340	2.37706	2.53728	3.43039	17.7233	19.9378	30.9611	3.36759	2.40507	2.28288	14.0052	22.1862	8.95053
EVM0001341	3.03177	3.82664	6.30748	7.13872	4.48782	8.20294	3.64882	6.2651	3.5859	13.0271	3.85319	9.70449
EVM0001342	4.221	3.10712	3.66921	2.84604	4.19914	4.4048	3.46553	2.98866	2.5011	2.84952	1.07405	3.41698
EVM0001344	9.83912	10.4969	8.94409	11.0924	9.83966	10.8851	9.88258	9.8072	9.02722	10.6865	10.6436	9.34088
EVM0001345	0.135344	0	0.0784516	0.0460425	0.150532	0.298057	0.139908	0.0369657	0.071883	0.181279	0.0462684	0.039171
EVM0001346	7.58293	5.43021	2.3935	5.69596	6.64006	8.42539	5.40888	5.68789	4.39147	10.1333	6.41009	4.21925
EVM0001348	2.91298	4.91891	5.76162	4.09674	1.60172	0.541084	4.54656	2.3259	3.75614	1.87362	1.41417	5.05228
EVM0001349	0	0	0	0	0	0	0	0	0.12574	0.159747	0	0
EVM0001350	11.6814	12.982	13.4535	11.8777	11.2632	12.9374	9.80856	12.5703	15.3723	13.8401	15.1161	10.54
EVM0001352	0.262633	0	0	0	0	0	0	0.0705766	0	0	0	0
EVM0001353	7.51114	5.64848	7.98406	14.5897	11.1201	11.2729	8.12623	8.51107	6.85	10.3695	10.2212	7.85062
EVM0001355	4.81749	5.27947	3.89485	5.02639	4.52952	5.07971	5.07459	5.0571	4.25124	5.69052	5.12645	5.57967
EVM0001356	14.6934	13.3766	13.5089	12.8174	16.018	12.7213	12.7071	13.922	14.1545	12.9962	15.4498	11.966
EVM0001357	0	0.105997	0	0	0.322998	0.160054	0.224186	0.360062	0.696831	0	0.147565	0.120762
EVM0001358	1.11911	1.22251	1.92346	2.73319	3.08538	1.61	1.19096	2.14587	0.7145	1.19757	2.46501	3.08074
EVM0001359	206.406	171.189	217.41	208.853	163.38	159.946	191.954	229.444	216.224	205.748	293.201	209.543
EVM0001362	7.61777	6.30897	5.28859	6.7311	5.49234	4.09719	5.24451	6.70857	7.043	5.16741	6.46133	5.87505
EVM0001363	0.172091	0.0572637	0.0332175	0.0388937	0.166541	0	0	0	0.122186	0.0384494	0	0
EVM0001364	0.729135	0.878734	1.16403	2.42416	0.197233	0.000156822	0.128846	0.00119928	0.433518	1.29231	3.32036e-08	0.831319
EVM0001365	77.8783	104.628	63.9877	44.3137	63.4692	72.5463	144.445	125.86	93.3931	46.9787	57.4622	26.4508
EVM0001367	2.03216	1.96386	1.94605	1.10743	1.56869	1.34404	1.3545	3.38571	1.92379	1.17003	2.46447	2.20841
EVM0001368	0.0354951	0.103329	0.0818896	0.293575	0.0521435	0	0	0.22643	0	0.518936	0.243333	0.164844
EVM0001369	0.376144	0.33305	0.510251	0.247448	0.170464	0.582215	0.683644	0.355941	0.389641	0.568959	0.384502	0.238347
EVM0001370	0.702249	0.173809	0.157366	0.54801	0.341447	0.125286	0.333442	0.401564	0.511185	0.328231	0.069458	1.06018
EVM0001371	0.152281	0.733472	0.726075	0	1.1625	0.225777	0.646682	0.340696	0	0.414754	1.28339	1.00458
EVM0001372	0	0	0	0	0	0	0	0.102679	0.100466	0.0640259	0	0
EVM0001373	8.89151	10.311	10.5983	19.9431	14.3844	13.4266	11.7151	9.08988	11.3244	17.4245	15.354	13.6867
EVM0001374	0.672523	0.938916	1.43544	0.740057	4.59522	2.72114	1.30174	2.38672	1.95872	3.5326	0.371833	2.06562
EVM0001375	0.74891	0.367104	0.838077	0.44902	0.476091	0.406697	1.50544	1.22411	1.22338	0.630147	0.738461	0.718575
EVM0001377	0.837372	0.204797	0.537681	0.855042	2.32584	0.437102	0.290816	0.161255	0.345366	0.851173	0.783981	0.455519
EVM0001378	6.77806	43.6674	22.4882	9.17741	4.00934	12.298	52.5669	27.468	17.8591	17.2412	36.1881	8.31907
EVM0001380	0	0	0.254274	0.295366	0.820299	0.808659	0.111994	0	0	0.293842	0.150522	0
EVM0001381	0.754317	0.114645	0.20003	19.3962	2.75936	7.34901	0.207628	0.217434	0.0699479	10.3067	2.2162	6.86991
EVM0001382	5.46734	7.08803	3.2705	3.7307	3.34837	2.37306	4.96589	5.91407	3.82714	2.03175	3.35641	2.28657
EVM0001383	17.1172	27.2838	18.0118	32.3476	17.4268	71.6965	37.5392	23.9217	19.7753	29.8506	34.9285	17.6381
EVM0001384	0	0	0	0.104623	0	0.46167	0	0	0.162404	0	0	0
EVM0001386	0	0	0.0830597	0	0	0.0517971	0	0	0	0	0	0.124918
EVM0001388	0.0377312	0.224532	0.939538	0.308227	0.615807	0.533513	0.154901	0.29603	0.193076	0.641119	0.351443	0.059484
EVM0001389	10.1996	10.5311	7.59348	7.80579	9.06854	7.71998	10.7604	8.82987	10.4921	9.11162	7.80708	6.87565
EVM0001390	0.0612336	0	0	0.166872	0	0	0.0626219	0.131283	0	0	0.250446	0.072082
EVM0001392	2.11844	2.02933	1.48142	1.40253	0.443731	0.0882893	0.692461	1.30515	0.51596	0.326655	0.919571	0.846899
EVM0001393	5.79423	5.57409	4.2811	5.65893	4.15463	5.18952	7.20709	4.5749	5.68053	3.31913	4.028	3.70632
EVM0001396	0.384813	0	0	0	0	0	0	0	0	0	0	0
EVM0001397	2.74547	2.10425	1.58243	3.26253	2.10066	2.53471	2.01142	0.992389	1.26659	0.510708	1.65157	2.3576
EVM0001399	3.57985e-06	0.454918	0.368557	0.228925	0.268406	0.864142	1.21531	0.870403	0.140057	0.169388	0.682794	0.29634
EVM0001400	0	0	0.191831	0.150947	0.715992	0.313506	0.115503	0	0.14624	0.365472	0.149313	0.162704
EVM0001401	7.77661	6.45976	5.29465	4.9652	6.37657	4.45361	6.72768	6.89316	6.3869	4.53415	3.89547	4.87179
EVM0001402	0.0673512	0.0661362	0.0784313	0.244913	0.196357	0.197232	0.04623	0.096988	0.212884	0.152703	0.155677	0.158523
EVM0001404	126.255	156.696	123.03	134.522	144.858	109.162	90.6761	111.759	94.7293	94.4754	66.7516	65.3659
EVM0001405	2.87057	1.90842	3.13859	4.91203	3.53273	2.96671	1.77465	3.20305	2.8652	3.60793	5.15043	3.53428
EVM0001407	0	0.13096	0.923052	0	0	0.129778	0.136761	0	0.186195	0.0599231	0.548695	0.104157
EVM0001408	0.181113	0	0	0	0	0	0	0	0	0	0	0
EVM0001409	0.0604133	0.354771	0.48292	0.16564	0.177568	0.424419	0.497061	0.574184	0.128082	0.233301	0	0.413608
EVM0001410	5.38718	5.97822	7.53953	6.5265	6.84969	6.24936	7.73872	6.57693	8.34488	7.95107	7.22424	6.26057
EVM0001412	0	0.210365	1.2934	0	0.995889	0	0	0	0	0	0	0
EVM0001413	61.9103	63.5091	67.7198	229.454	185.096	223.884	66.8831	83.7678	70.2658	155.072	182.602	193.233
EVM0001414	0.219256	0.215902	1.06819	1.50324	0.701659	1.0193	0.955202	0	2.48764	0.909964	0.941138	0
EVM0001415	0.719753	0.713246	1.21482	1.50396	1.82113	1.19231	0.968226	0.836317	0.869434	1.73579	0.747092	1.39135
EVM0001416	3.12458	2.26307	4.17261	1.0554	2.26582	3.37302	1.67769	3.84316	2.57539	1.69422	2.30675	1.45384
EVM0001419	83.952	88.1494	118.791	101.415	126.402	130.183	76.275	139.368	82.282	86.7916	133.354	110.456
EVM0001420	4.75314	4.93561	4.04392	9.34762	11.7353	5.14902	5.54452	4.45338	4.27491	7.51804	7.54942	9.52127
EVM0001423	0.0418214	0.123353	0.241177	0.170772	0.0607019	0.179737	0.0860933	0	0.176012	0	0.113732	0
EVM0001424	100.232	97.6453	77.3264	195.079	173.094	191.365	83.764	91.8564	91.8791	164.83	195.07	174.556
EVM0001425	0.402796	0.703066	0.68822	0.523009	0.735742	1.36734	1.0001	0.899098	0.794983	0.794507	0.723336	0.443481
EVM0001426	1.61575	1.37231	1.65929	1.92478	1.21297	2.11511	1.54601	1.26899	1.80977	1.76405	2.00939	2.97883
EVM0001427	7.28815	9.14293	7.64491	6.88643	4.76907	5.94637	7.0159	5.88139	6.53284	5.23677	5.16168	5.29763
EVM0001428	11.2699	11.1436	8.99195	6.24912	9.4371	7.77053	11.9989	9.70241	10.0087	5.54374	7.9976	6.32743
EVM0001429	10.0437	13.2552	9.90541	9.96632	10.0301	7.09952	12.4978	10.5644	11.1183	12.9814	7.57525	9.24515
EVM0001430	25.4954	24.8971	24.4454	28.92	30.5676	30.6192	26.0225	25.7967	25.2015	30.8326	29.0368	26.8076
EVM0001431	18.2792	20.438	17.9231	16.7336	14.8285	15.3769	19.8635	20.0162	19.4847	18.1103	16.5964	16.745
EVM0001432	7.93606	6.52535	8.72195	3.41241	6.38173	4.08488	7.11299	5.75154	6.66115	7.15477	6.06634	4.89447
EVM0001434	0.103121	0.405721	0.386426	0.105267	0.224917	0.407398	0.318877	0.965719	0.409385	0.102578	0.210594	0.237995
EVM0001435	4.20932	3.56848	8.34669	1.53037	2.73907	8.81433	0.976128	3.62278	1.7821	3.76378	3.89857	1.73359
EVM0001436	0.198188	0.159936	0.397267	0.293797	0.156549	0.13053	0.204937	0.136061	0.0758288	0.0973748	0.222514	0.169344
EVM0001437	15.3613	14.7684	11.5612	15.0936	16.2171	14.3013	13.2223	11.4783	14.0297	13.6808	15.9076	14.768
EVM0001439	0	0	7.52929	0	2.85323	0	1.7876	0	5.563	6.94215	2.37174	7.57402
EVM0001445	0	0	0	0.158009	0	0	0	0	0	0	0	0
EVM0001447	3.38205	4.67619	4.2872	5.27966	6.23602	6.91171	3.51085	4.40578	4.18618	4.26954	3.51176	4.05019
EVM0001449	6.40552	6.85077	5.63081	6.0432	8.90005	5.66379	4.3956	5.75918	5.14143	6.27665	9.90572	7.539
EVM0001450	6.67804	7.45986	6.47787	10.8432	9.67851	9.37123	7.26058	8.13817	6.39363	9.52021	7.43821	8.21204
EVM0001452	0.0917881	0.0900479	0.0350311	0.123539	0.302953	0	0.062687	0	0.0633483	0.0801683	0	0.0717861
EVM0001453	0.337555	0.460432	0.109806	0.629145	0.347148	0.226837	0.516973	0.0876123	0.624198	0.867998	1.6283e-11	1.73011e-18
EVM0001454	9.32671	7.208	7.12142	9.83169	9.11641	7.88499	7.71616	7.8624	8.33477	8.77937	6.83931	8.85891
EVM0001455	38.0118	45.9385	58.6283	50.6205	53.2851	58.607	42.3559	49.9424	51.9532	57.4315	61.8933	62.4597
EVM0001456	1.4908	1.35968	1.18547	1.35353	1.38389	1.86642	1.68064	1.70259	1.83116	2.18498	2.08911	1.51032
EVM0001458	3.59054	5.13332	5.98735	11.8664	21.7088	9.06942	4.35	4.5519	5.05779	14.6991	9.37816	12.4222
EVM0001459	40.1114	49.2159	57.9027	62.1408	66.7654	63.9664	43.9968	57.7115	42.7737	62.6972	74.3459	61.2187
EVM0001460	45.4794	41.5245	34.6901	21.5969	20.8925	21.2099	43.1788	49.7633	58.0233	24.8625	19.2582	31.6658
EVM0001461	23.1674	22.2173	20.8085	12.4664	11.859	14.7119	16.5666	18.2287	17.7194	17.7431	15.2283	10.5987
EVM0001462	4.83184	4.14219	13.4869	11.7985	9.5966	20.5695	3.43979	8.30679	9.08965	8.91307	9.56941	11.8434
EVM0001464	8.89304	8.25678	9.62475	5.03371	4.33836	5.60861	8.48378	8.08794	7.44627	7.58321	6.3318	6.6131
EVM0001466	12.9165	16.0586	15.7441	12.523	13.0961	14.6953	17.5842	13.586	13.7584	11.0867	12.8894	7.77076
EVM0001467	4.55913	3.53551	5.43853	11.7192	9.14119	12.8233	3.01269	2.41047	3.00983	9.19024	11.3729	5.53577
EVM0001469	1.44924	0	0.118795	6.32904	2.47419	0.146071	0.494779	1.7588	0.887234	3.96055	1.24987	0.458675
EVM0001470	0.222789	0.0818986	0.380144	1.02583	1.22261	0.43294	0	0.0544438	4.98972e-40	1.0798	0.68568	0.707192
EVM0001471	4.08563	7.86594	3.02952	3.89067	4.54256	6.70815	9.14289	6.63627	9.00958	7.46348	3.96763	4.45502
EVM0001472	2.12895	1.61597	2.48916	1.61862	6.05754	1.08162	1.56268	2.30433	2.7078	2.84904	2.72434	6.31631
EVM0001474	1.83737	4.14542	1.71303	1.84753	1.42769	2.15823	3.65966	5.72932	2.64169	0.775831	0.878923	0.861852
EVM0001475	1.51062	1.59453	0.609778	6.64291	3.81568	3.77279	1.55758	2.40453	0.91846	9.86387	2.02168	4.82696
EVM0001478	6.95837	6.9686	9.54863	6.49259	6.38385	7.82469	6.56566	5.34338	8.35856	6.95172	7.91773	9.64733
EVM0001479	3.81054	3.57342	2.9696	3.48005	3.0225	3.28024	4.61276	3.42919	3.23891	3.29542	3.53399	2.99311
EVM0001480	0.0771869	0.176011	0.178225	0.309405	0.248873	0.81384	0.149451	0.369699	0.185958	0.58856	0.446637	0.181855
EVM0001482	0.0359023	0.17711	0	0.441681	0.419494	0	0.0371545	0	0	0.289754	0.444382	0.0420632
EVM0001483	3.10796	2.04341	2.61996	0.861575	6.09914	3.7767	2.71287	5.61996	4.28566	3.83212	1.50558	3.13684
EVM0001484	0.20979	1.29227e-11	0.115269	0.3104	3.52735e-82	0.590673	0.486419	0.294745	2.14359e-29	0.112302	0.837836	0.616947
EVM0001485	6.89968	6.40955	5.58196	7.0132	8.45575	7.19481	6.24597	8.21897	6.25961	7.22872	6.42307	6.61611
EVM0001486	0.556603	0.546927	5.32754e-05	0.661827	0.782799	0.833421	0.232234	0.290254	0.236224	8.54942e-20	0.397445	0.380043
EVM0001487	0	0.0611961	0	0	0	2.41019e-243	4.8423e-210	0	0	0	0.0876739	1.06808e-152
EVM0001488	0	0.146902	0.260666	0.100784	0	0.105274	0	0.159779	0.396651	0.38659	0	0.172618
EVM0001489	0.532307	0	0.521578	0.206699	0.436169	0.214213	0.0789505	0.2409	0.482928	0.200043	0.612489	0.434194
EVM0001492	0	0	0.0840139	0.0983661	0.210595	0.206726	0.306435	0.236445	0	0	0.0978008	0.084223
EVM0001494	18.8007	19.0357	16.4549	5.26697	9.03805	5.51479	25.1138	26.7928	22.9136	9.14219	6.33119	6.92142
EVM0001495	18.3324	18.6247	12.9388	13.963	20.7674	16.5142	17.2127	19.0506	14.9192	21.6143	14.7258	18.9488
EVM0001496	0	0	0	0	0	0	0	0.191948	0	0.229724	0	0
EVM0001497	2.40115	2.02777	2.31848	2.28622	2.72913	2.3718	2.68515	2.72464	2.48835	2.20714	2.72419	2.22827
EVM0001498	1.94395	1.32947	1.70548	1.8918	2.06832	1.52702	2.16882	1.87316	2.19424	1.85645	1.83088	2.06579
EVM0001499	8.01211	6.3989	6.95119	13.6607	13.9072	10.2603	6.96745	5.68602	5.96465	10.8749	9.02782	11.7059
EVM0001500	24.4661	21.8159	29.1753	29.5287	22.4468	26.8977	24.676	21.1344	22.08	24.4992	22.8631	24.1914
EVM0001501	1.5313	1.50445	1.51679	1.49356	1.09607	0.907272	1.34513	1.52649	2.27953	1.62646	1.46694	2.15195
EVM0001503	7.19842	7.37531	7.69201	7.57097	7.40988	5.22694	6.47982	7.08259	5.2106	6.03798	6.71985	6.10661
EVM0001504	3.18197	4.5997	3.50546	2.93388	2.76374	2.75354	4.39554	3.67654	3.32091	2.73611	2.62588	2.52241
EVM0001505	4.66227	4.34851	5.1985	3.77969	3.92607	4.27194	5.51939	5.00814	5.67119	4.6455	5.30546	4.28575
EVM0001506	37.936	36.1298	72.6559	32.5794	56.06	57.7741	39.7342	24.4027	78.5868	42.3335	35.9576	34.54
EVM0001509	0.0265577	0	0	0	0	0	0	0.0284254	0	0.0354104	0	0
EVM0001510	0.848824	0.934808	0.369622	0.143694	0	0.767568	0.778509	0.11636	1.24697	1.83985	0.289916	0.601919
EVM0001511	0	0	0	0.132015	0.0701235	0.0689084	0	0	0	0	0	0
EVM0001513	9.24419	9.05542	7.06899	11.1684	9.28387	9.92026	10.169	9.52109	10.7432	10.5507	10.1895	9.15102
EVM0001514	0.0220492	0.0216417	0	0.0302274	0	0	0	0	0	0.120478	0	0.0516664
EVM0001516	2.98808	1.94176	2.82666	2.49563	3.31886	2.26268	2.26293	2.67225	3.05156	3.15292	4.9644	3.04697
EVM0001517	0.537177	0.338097	0.925964	0.299716	0.538299	1.30576	0.355258	0.184644	0.517491	0.949116	1.1825	0.704274
EVM0001521	9.03328	6.78377	8.1809	11.0084	7.37673	8.6274	8.65523	9.79228	8.69224	9.933	9.14402	9.79679
EVM0001522	0.695617	1.0261	0.823356	0.630432	0.78937	0.8788	0.76762	0.814168	0.956924	0.776037	0.654774	0.522623
EVM0001523	4.78537	5.77829	2.53979	1.07403	2.75676	2.78456	6.36952	4.98038	6.53716	1.91028	1.43274	1.04675
EVM0001524	36.2352	44.503	35.8117	183.305	172.52	238.462	48.4501	40.9237	46.1974	174.773	190.758	124.975
EVM0001525	16.6737	13.7168	20.1992	16.0477	21.709	15.0739	12.973	16.7578	15.7572	19.5068	20.5856	20.6837
EVM0001527	2.57881	7.20734	10.9063	3.48972	4.19942	5.80272	2.02373	6.14077	1.27212	16.9192	6.39714	7.71205
EVM0001528	2.9343	1.88615	2.15004	1.67097	2.38554	2.17945	2.09568	2.1959	1.76107	3.8066	2.32605	2.66766
EVM0001529	8.3977	9.7461	4.48109	12.6404	12.1071	13.274	7.61348	11.2664	8.17795	12.0575	11.5624	13.2288
EVM0001530	0	0	0	0	0	0	0	0	0.0963781	0	0	0
EVM0001531	0.146212	0	0	0	0	0.678518	0	0	0	0	0	0
EVM0001532	0.607423	0.611297	0.511095	1.00252	0.625416	0.749002	0.0523343	0.126002	0.819324	0.663877	1.57599	1.33113
EVM0001533	1.32555	0.902481	1.07633	3.04978	3.27095	2.91971	0.673527	1.75965	1.51314	2.47994	3.2763	2.99323
EVM0001534	0	0	0	0.0595219	0	0	0	0	0	0	0	0
EVM0001535	0.635515	1.30674	0.814493	1.15256	0.406243	0.302936	1.0191	0.908743	0.811719	1.96668	0.384874	0.4913
EVM0001536	154.937	163.163	126.777	148.462	149.443	171.401	183.019	193.59	162.614	158.459	170.832	128.199
EVM0001537	29.3437	30.2407	36.0745	42.1012	37.9584	39.9547	29.4782	27.0097	30.1978	33.3607	36.9896	39.3393
EVM0001539	1.38594	0.273556	0	1.11815	0.433327	0	0	0	0.929819	0.379674	0	0
EVM0001540	2.64727	4.27415	4.31162	2.6081	2.91604	4.09458	5.11017	4.02898	4.70337	2.86083	3.13068	1.82436
EVM0001541	1.17588	3.9015	2.53826	4.27539	3.97134	2.91913	4.15983	2.91114	2.00204	1.58577	4.50736	2.33728
EVM0001542	2.95582	2.03153	2.95945	2.20401	2.11798	1.78779	2.11389	2.31117	2.28478	2.44973	2.30962	3.27768
EVM0001543	1.32643	1.95702	6.26225	3.74906	2.01045	7.27541	1.75055	3.11995	4.93164	4.69224	4.36105	11.8092
EVM0001544	2.5179	1.68584	2.04828	3.11501	3.30053	2.97885	1.79939	2.28667	1.60042	3.34392	2.26319	3.75958
EVM0001545	4.1034	4.33039	5.62389	4.42099	6.14971	5.1594	4.38591	4.46574	4.33972	4.3248	5.30253	4.59969
EVM0001546	31.7767	25.618	27.6577	30.4691	27.3298	22.7219	24.9934	24.8961	24.7902	25.1572	23.1506	25.6011
EVM0001547	0	0	0	0	1.6097	1.57945	0	3.93023	0	1.32148	2.72019	1.54717
EVM0001548	0.134839	0.640178	0	5.82357	6.09911	2.0053	0.140716	0	0	1.99972	0.749238	2.22347
EVM0001550	273.501	277.389	281.866	254.123	248.64	234.207	241.913	269.701	246.932	236.882	234.708	247.785
EVM0001551	2.38861	1.03041	0.816327	1.0964	1.05948	0.957314	1.23181	1.21367	1.44569	0.730738	1.50665	1.2416
EVM0001552	6.99241	5.01617	5.56921	6.75351	7.20374	5.55035	5.82292	4.52444	6.79817	6.80952	6.28956	5.74568
EVM0001555	4.33141	4.56319	9.85786	1.45435	2.80361	2.08062	5.57521	5.70007	6.78596	1.98882	1.25849	0.000206229
EVM0001556	2.76339	3.13118	4.42265	2.37652	4.06721	4.61418	3.45943	3.92675	1.69452	7.77567	3.5996	3.87571
EVM0001557	2.92619	3.72666	3.17779	4.71941	4.62045	3.5444	2.90477	3.14691	3.96502	5.44759	4.23714	5.03238
EVM0001558	7.44431	7.35227	5.84592	4.43292	4.20912	6.44045	3.40098	6.52894	4.68332	5.95167	5.31778	6.5772
EVM0001559	20.2913	19.5502	13.8772	13.9591	18.5136	15.0281	14.5709	13.2266	15.7946	15.0632	19.3153	15.2792
EVM0001561	0.058902	0.0654419	0.260889	0.0404609	0.0872026	0.175698	0.0305115	0	0.083888	0.200665	0.144644	0.0696547
EVM0001562	0	0.0901733	0	0.632756	0.137231	0	0.0946739	0	0	0	0	0.20945
EVM0001566	0	0.788507	0	0	0.174474	0.169063	0	0	0	0	0	0
EVM0001567	5.83647	3.49081	11.5992	10.6378	5.72876	12.1883	7.6369	3.86392	11.6098	7.91744	7.57504	8.13246
EVM0001568	13.1732	13.237	9.51394	21.9142	14.4991	16.6184	14.3475	13.2961	12.294	14.5442	11.3957	10.5889
EVM0001569	0.578384	0.454508	0.572316	0.491948	8.62122e-05	1.89604	0.120059	0.198466	1.49088	1.13926	0.0809845	2.05024
EVM0001570	0.0199962	0.0599106	0.137749	0.108451	0.228654	0.168953	0.0208839	0.0847909	0.0636852	0.210863	0.241509	0.115697
EVM0001571	13.0652	15.9658	16.1218	14.2042	17.5429	20.342	15.7415	15.3726	16.8443	19.7445	19.0311	15.7933
EVM0001572	2.43528	2.22981	2.05018	1.83564	0.955667	2.08871	1.87027	2.56969	1.93377	2.51569	2.42342	2.23759
EVM0001573	2.16679	2.34655	2.25912	1.99384	0.954337	1.65266	1.24631	0.94957	0.773798	0.654778	0.7788	1.02099
EVM0001574	16.8773	15.3752	17.6556	12.9318	12.9478	11.9666	16.5326	16.089	16.9185	14.3851	11.7161	12.757
EVM0001575	6.1416	6.37015	5.90706	3.50756	3.52966	3.25607	7.03886	5.97417	6.02816	2.92858	3.04071	2.57321
EVM0001577	2.90129e-06	3.5562e-19	4.2137e-43	1.89725e-06	3.40001e-09	1.54557e-06	1.88018e-08	1.68512e-10	3.06051e-09	0.0847918	1.51017e-06	1.89684e-06
EVM0001578	4.9785	4.30102	3.8669	2.29894	14.8748	1.17134	2.95883	1.62702	1.95269	3.61577	4.19094	4.7775
EVM0001579	3.72415	3.80786	3.39306	5.6344	3.6152	2.58259	4.61552	3.38103	3.34473	3.45545	2.91619	3.64429
EVM0001581	11.6616	8.8937	10.0677	5.96851	6.8552	7.83871	9.95408	11.3852	9.5324	5.5664	6.50279	6.92616
EVM0001582	8.41519	11.3842	8.82417	5.05208	9.88978	10.8728	9.79907	10.0868	12.1329	9.57229	8.34814	5.48233
EVM0001583	59.9038	70.3418	68.7883	62.7292	78.6512	77.878	81.8068	81.7554	80.583	74.4848	78.0259	59.861
EVM0001584	1.94463	1.85513	2.32367	1.4705	1.55004	2.34421	2.52359	1.94238	2.36409	3.40586	1.72502	2.64175
EVM0001585	0.398401	0.194181	0.057929	0	0.0726642	0	0.206503	0.537037	0.734298	0.941212	0.274439	0.346053
EVM0001586	14.856	15.6132	12.987	12.9331	12.6699	12.1481	14.4808	13.1206	15.8388	13.8906	11.8644	10.1158
EVM0001587	33.6046	22.5706	26.0577	17.453	17.5016	21.4021	22.3728	41.6112	27.0159	21.7845	24.0408	27.5055
EVM0001588	5.96662	4.51875	3.65152	4.36636	6.2482	4.47718	4.18113	5.76378	4.01202	5.57911	7.64037	6.14641
EVM0001589	0	0	0	0	0.366171	0	0.06472	0	0	0	0	0
EVM0001590	0.0562405	0.112026	0	0	0	0	0	0	0.0593871	0	0	0.13007
EVM0001591	270.667	284.247	236.194	239.799	295.191	194.477	224.536	244.322	223.951	170.461	235.562	281.681
EVM0001592	8.26253	7.85569	6.61483	5.68137	4.54091	6.861	7.01038	6.78451	7.39278	5.16208	5.11585	5.27468
EVM0001593	0.303004	0.161358	0.203038	0.301242	0.233314	0.188524	0.0907471	0.213879	0.104519	0.249654	0.183246	0.17501
EVM0001594	0.265624	0.258509	0.363298	0.244085	0.403752	0.132725	0.323074	0.339125	0.192424	0.485984	0.311354	0.252557
EVM0001595	19.7244	17.5928	15.8423	23.7281	18.3489	33.1394	20.616	25.9131	12.9968	21.3559	26.6727	15.8286
EVM0001597	80.1451	108.569	51.6464	46.2885	70.1349	74.534	145.983	55.3385	124.467	52.2	54.7619	31.7387
EVM0001598	1.92214	1.95169	1.41148	2.03077	1.59824	1.50716	1.58228	1.41285	1.6378	2.23108	2.05404	1.77532
EVM0001599	1.23885	1.28709	3.31304	2.30498	1.76048	2.64147	0.882765	1.03102	1.87831	3.26099	2.3588	2.22425
EVM0001600	17.3908	11.4329	43.085	7.69401	6.43004	28.6883	28.1762	47.1682	19.2035	11.1253	18.7882	18.3836
EVM0001601	58.9342	49.4563	39.8001	84.7739	92.3642	60.9045	43.8941	44.1687	36.5696	78.5691	59.2451	92.701
EVM0001603	0	0	0	0	0	0	0	0.529667	0	0	0.628972	0
EVM0001606	14.7167	15.16	16.3279	23.0665	21.1312	20.124	17.5149	19.3911	15.1532	23.7079	18.5934	18.9055
EVM0001607	3.75895	1.27734	1.79671	6.66635	8.25605	1.88022	2.21314	1.01006	0.820596	5.83742	5.43473	3.98398
EVM0001608	47.6952	50.5484	53.3559	47.9601	58.0363	58.4119	51.7393	53.2469	56.9188	53.6793	69.0034	55.4595
EVM0001609	29.0157	28.9003	25.4869	18.6932	14.6124	20.4547	28.6431	27.4137	27.215	17.5663	14.3605	25.6555
EVM0001610	0.099929	0.130985	0.15096	0.267877	0.0464402	0.274333	0.478574	0.0355658	0.103572	0.256462	0.131541	0.580834
EVM0001611	2.96067	5.28125	5.61533	2.54267	6.56367	2.70875	10.7019	3.81515	15.7137	2.08344	2.22868	3.9252
EVM0001612	0	0	0	0	0	0	0	0	0	0	0	0.278495
EVM0001613	11.812	11.9532	11.3311	12.4761	9.90835	9.50825	13.1362	11.5249	11.8734	10.1155	9.08529	11.0056
EVM0001614	0.158023	0.0820356	0.214161	0.256811	0	0.279366	2.28648e-58	0.0406587	0.172661	0.251977	1.41093e-115	0.0846832
EVM0001615	0	0	0	0	0	0	0	0	0	0.672223	0	0
EVM0001617	0.00567579	0.0436597	0.398929	0.00020795	0.183185	0.163566	0.000133596	0.14972	0.0942561	0.309776	0.000348553	0.561356
EVM0001618	0	0.407507	0.0655728	0.0427826	0.247664	0.489349	0.097882	0.0339849	0.0900266	3.08897	0.281322	0
EVM0001619	8.70915	9.49441	10.6049	10.18	7.61708	8.21529	10.1646	10.2613	10.3839	11.0192	7.76888	11.1595
EVM0001622	0.0253482	0.149464	0.117558	0.0692308	0	0	0.0261934	0.0817059	0.134304	0	0	0.147262
EVM0001623	0	0.0642277	0	0	0.0314117	0.157425	0.134037	0.0467659	0.158634	0.0584954	0	0.0511912
EVM0001624	14.2758	8.64018	12.6141	6.66968	5.68702	6.64421	8.2674	8.68348	8.20042	8.0053	5.29922	6.32126
EVM0001625	0.178302	0.100395	0.236037	0.0694672	0.22124	0	0.0524515	0.35376	0	0	0.104613	0.0597626
EVM0001626	0	0	0.266865	0	0	0	0	0	0	0	0	0
EVM0001627	0	0	0	0	0	0	0	0	0	0	0.0469283	0
EVM0001629	7.03955	12.126	12.323	46.1173	32.2904	44.9875	22.3954	9.31448	10.0666	52.9533	21.4115	30.2109
EVM0001630	18.9601	20.0267	18.5839	12.8567	12.294	10.711	24.3421	17.9786	17.9617	13.558	11.0202	12.543
EVM0001631	14.5856	16.4221	15.9128	16.9766	13.7947	14.0859	14.9842	16.4813	15.9302	13.0205	13.7713	14.258
EVM0001632	8.71593	8.77298	7.93662	7.93257	8.13696	6.67526	9.93749	9.0299	9.00985	7.70795	7.79327	8.61625
EVM0001633	0.554151	1.21508	0.904025	0	0.494905	0	0.69856	0.608323	0	0.297593	0.151623	0.878439
EVM0001635	7.20547	7.88367	7.92054	27.1931	31.9454	33.9898	6.15385	8.924	7.53093	26.9239	25.952	20.1003
EVM0001636	3.95262	4.02668	4.66761	2.61895	3.63475	3.32525	4.97319	4.11189	3.511	3.24876	5.04002	2.94919
EVM0001637	2.47059	2.07596	2.04567	2.33256	3.98654	2.6278	2.02631	2.67667	1.68819	1.60919	2.80012	1.83056
EVM0001638	0.216911	0.216424	0.0836803	0.791536	0.319116	1.14534	0.0756297	0.154923	0.155338	0.290784	0.88564	1.57802
EVM0001639	4.82572	2.50541	3.79108	3.42443	2.42298	2.05421	3.66744	5.16582	5.15705	4.02216	3.78887	3.13309
EVM0001640	0.12354	0.32363	0.189542	0.666662	0.293174	0.234861	0.294985	0.263852	0.128441	0.439699	0.167451	0.435554
EVM0001641	0.142347	0.244538	0.369604	0.874723	1.45125	0.694056	0.516791	0.343578	0.227303	0.738438	0.415374	1.05486
EVM0001642	21.4396	20.6356	18.5498	13.8223	11.8126	15.9577	27.1164	21.6125	19.4377	12.5487	12.7568	10.1228
EVM0001643	12.6858	15.3851	13.6414	14.1299	15.7888	15.2762	15.6864	12.8967	13.3385	13.6128	13.0449	15.1089
EVM0001645	0.4202	0.225093	0.354652	0	0	0.111677	0.0795157	0.455446	0.204455	0	0.421469	0.043975
EVM0001646	0	0	0	0	0.12404	0	0	0	1.88139e-266	0.112714	0	0
EVM0001648	17.0171	19.0587	15.0505	14.9071	18.5516	16.7401	20.7388	18.3618	21.1543	12.9614	14.309	14.4954
EVM0001649	0.930974	0.516458	0.306864	0.783457	0.110475	0.800044	0.327473	0.870946	0.727327	0.638976	0.941581	0.471807
EVM0001650	0.177502	1.01717	0.62272	0.326142	0.265979	0.266679	0	0.519147	0.559158	0.729422	1.16472	1.29856
EVM0001651	0.114163	0.0909982	0.130053	0.276132	0.320446	0.158173	0.0711444	0.0601443	0.179839	0.386459	0.226625	0.198961
EVM0001652	2.45802	2.19539	1.77874	0.889624	1.44563	1.11087	2.45157	1.77841	1.32602	0.811261	1.64734	1.82653
EVM0001654	0	0	0	0	0.545631	0	0	0	0.130335	0	0	0
EVM0001655	0.462102	0.849166	0.306014	0.180239	0	0.0953799	0.205313	0.282526	0	0.176793	0.180689	0.378594
EVM0001657	11.2191	9.73992	8.08166	11.6388	7.08865	11.2565	16.6054	10.6003	11.5788	11.1224	11.6128	10.002
EVM0001658	0.855546	0.0744612	0.285679	1.13311e-14	2.66366e-229	0.934501	0.430851	0.240202	9.78082e-46	7.95227e-78	4.35598e-44	0.470194
EVM0001659	0.446386	0.340316	0.487307	0.169233	0.415032	0.59347	0.655343	0.562509	0.141852	0.339771	0.236429	0.54607
EVM0001661	0	0	1.63295	0	0	0.703511	0	1.07958	0	0.617665	0	0
EVM0001662	9.82482	11.202	14.3107	6.24401	9.73561	11.5323	6.55981	8.75411	7.25319	7.03141	5.68809	9.21917
EVM0001663	0	0	0	0	0	0	0	0	0	0	0.101726	0
EVM0001665	0	0	0	0	1.20714	0	0	0	0	0.514501	0	0
EVM0001666	0	0.0296669	0.0706441	0	0.0888434	0	0.0620957	0	0	0	0.168516	0.142457
EVM0001667	10.71	12.6759	8.42372	10.352	15.5594	13.1938	14.4122	12.3021	13.4075	14.4514	12.0872	11.2517
EVM0001669	6.2277	4.80231	5.22173	4.11637	3.35044	3.29929	3.74347	4.38744	4.54633	3.53839	4.25752	5.44747
EVM0001670	6.21024	9.6785	11.1077	15.5319	111.272	8.15167	8.5291	4.51431	7.60867	45.432	5.56663	9.10125
EVM0001671	2.60279	2.79873	1.8278	3.12248	4.1827	2.22042	4.98752	2.51407	6.816	2.15016	2.33527	0.241124
EVM0001673	79.128	82.8385	89.0875	73.1724	91.0995	97.1344	82.6253	102.296	87.3132	67.7196	123.688	62.8347
EVM0001674	0	0	0	0.0107906	0	0.0329558	0	0	0	0	0	0
EVM0001675	64.6321	57.2179	36.5777	68.0538	68.349	49.5823	50.5285	44.2789	40.3089	60.4691	44.2779	70.1569
EVM0001676	7.56825	5.81778	4.18309	12.3644	8.60072	13.5955	5.35035	4.02722	8.58546	4.18105	15.2243	9.23672
EVM0001677	1.85336	1.84495	2.02696	2.60999	1.97815	2.61345	1.62993	2.33079	1.11714	1.83678	1.26284	2.03986
EVM0001678	0.906163	0.140097	0.649532	0.802363	0.161271	0.40047	0.291641	0.361479	0.177357	0.149396	0.682268	0.296713
EVM0001680	3.8877	3.83639	4.156	2.73621	4.56945	3.27599	2.81446	4.13608	3.19781	4.16527	3.50941	3.19269
EVM0001681	4.23507	4.64973	3.27254	1.4448	1.82163	2.43025	2.92422	3.9269	2.83965	2.77217	2.51591	3.85061
EVM0001682	15.5072	12.1979	18.1266	10.1305	11.0369	12.2953	15.2591	14.1505	12.7188	10.9696	9.34203	10.5747
EVM0001683	5.98476	6.73396	6.71513	8.41402	7.41233	6.97589	5.88868	7.42661	6.39564	8.08096	7.84661	5.61509
EVM0001684	0.531346	0.103715	0.396074	9.39333e-25	0.135394	0.0608771	0.0725945	0.0995058	0.0485075	0.386639	0.247355	0.411202
EVM0001685	1.44285	4.07516	6.95823	19.686	7.76197	15.1439	9.35063	9.61884	8.46315	36.9169	8.07394	44.0049
EVM0001686	3.49015	3.07356	3.53169	4.12803	3.48143	5.07404	4.69166	3.52279	2.63281	3.93485	3.92058	3.25733
EVM0001687	0	0.396201	0.255688	0.179049	0.256391	0.126776	0.323705	0.576892	0.188917	0.234037	0.0596915	0
EVM0001688	0	0.593196	0.362607	0	0	0.232472	0	0	0.677172	0.421464	0.866752	0
EVM0001689	0.000117857	0.799136	0.699647	0.000262464	0.00175572	3.3201e-05	0.253318	0.186503	0.541355	1.02326	0.626962	0.597073
EVM0001690	0	0.0265174	0	0	0	0	0.0278609	0	0.0563484	0.0686642	0	0
EVM0001693	0.20031	0.539805	0.337446	1.27873	1.48437	0.258049	0	1.07848	0.499072	0	1.08025	1.09458
EVM0001694	0.5954	0.819939	0.684149	0.279075	0.743819	0.939141	1.26217	0.705105	0.417674	1.05437	0.800957	1.03626
EVM0001695	0.661617	0.866506	1.55473	1.00084	1.01025	0.589361	0.871657	1.18652	0.780248	1.22511	1.01242	1.37378
EVM0001696	0	0.77753	1.1865	0	0.15622	0.153616	0.755539	0	0.445118	1.11829	0.286171	0.895378
EVM0001697	2.61278	3.52908	3.26172	2.71134	2.28648	3.92971	3.5956	2.7033	3.05552	3.16468	1.7898	1.49984
EVM0001698	1.87839	1.21508	1.47709	2.15062	2.20505	1.1934	1.88895	1.94957	1.82425	2.39961	2.26922	1.49237
EVM0001699	13.0309	10.2509	14.2795	22.0755	19.1272	15.8381	9.36571	11.8168	11.059	18.1181	14.477	18.0698
EVM0001700	0.0324972	0.0964101	0.189153	0.0447241	0.0964196	0.14442	0.0676879	0.0706692	0	0.133378	0.315794	0.152086
EVM0001701	0.396604	0.811391	0.971415	0.895407	0.536082	0.748792	0.304357	1.01959	0.593099	0.943009	1.13772	0.486718
EVM0001702	7.17466	6.59356	7.06664	9.48166	11.3826	10.3243	7.26799	7.96286	7.98676	8.94448	11.3893	8.82215
EVM0001703	5.5608	3.9508	5.1129	4.54596	3.613	6.67236	6.46172	6.09414	4.96326	4.86419	5.77047	6.21589
EVM0001704	1.35768	1.37686	2.49954	1.23123	2.89106	2.08091	0.808332	1.35499	1.229	2.92815	3.53746	2.16574
EVM0001705	0.987336	0.581481	0.390933	2.10993	0.938231	1.60395	0.397721	0.262673	0.891659	0.366931	0.878941	1.22127
EVM0001706	2.86929e-05	1.14686e-06	0.148374	0.00043884	0.40864	1.80281e-05	0.35128	0.49885	8.28986e-06	7.62829e-06	1.4124e-05	0.405668
EVM0001707	7.89829	7.42928	7.5719	8.6148	5.61209	11.0479	8.62194	8.78566	7.52693	8.54613	7.2606	10.3293
EVM0001708	4.69667	1.79245	6.48764	2.23479	0.338896	2.68621	3.63345	2.63893	2.7424	5.15638	1.98457	6.18663
EVM0001713	0.518871	0.256518	0.475992	0.456806	0.272307	0.433426	0.152935	0.278869	0.392445	0.352507	0.154222	0.653625
EVM0001714	0.642934	0.436735	0.514705	0.644558	0.32552	0.394364	0.305176	0.448623	0.290998	0.532087	0.679857	0.404886
EVM0001715	0.178958	0.117581	0.208353	0.163631	0.174757	0.173504	0.062072	0	0.382858	0.0807045	0.0824447	0.206552
EVM0001716	3.1867	4.80091	6.25819	3.24306	5.35525	3.55752	6.14746	6.32491	6.36324	5.90583	5.21785	7.07706
EVM0001717	3.14783	2.44355	3.31135	2.65632	2.86925	3.2871	2.54354	2.68361	2.95452	2.55378	2.59004	2.5386
EVM0001718	9.37461	11.4572	9.07664	8.93835	9.14597	10.1241	9.40434	10.4672	10.1042	9.89963	9.45885	8.55411
EVM0001719	19.2893	19.587	25.9606	21.5172	26.6963	21.9665	19.2553	26.2335	19.6651	25.1698	29.9001	25.6584
EVM0001720	15.0607	15.4589	12.8339	11.9647	18.0281	16.1765	16.9215	17.8015	14.9591	12.6414	18.5403	12.4895
EVM0001722	14.0417	17.4392	11.5365	19.1181	14.1207	14.701	15.2852	14.3282	12.8429	14.7589	20.6669	11.1011
EVM0001723	15.1388	13.1557	11.0778	15.7247	12.9388	13.5688	14.8711	15.5793	13.3625	12.1844	12.7674	13.3418
EVM0001725	9.13388	8.63215	8.13809	11.7869	7.84194	6.96719	7.54283	5.95217	7.46932	6.82164	6.30931	7.55786
EVM0001726	0	0	0.0516408	0	0.131154	0	0	0	0	0	0	0
EVM0001727	1.38619	2.77013	1.95805	1.28199	2.19004	3.82091	0.50304	5.27514	0.747734	0.956997	2.4766	0.38878
EVM0001729	0.255706	0.261815	0.279013	9.94357e-28	1.89806e-29	5.8361e-28	1.5843e-33	0.854015	0.288723	5.18438e-83	0.105952	0.123162
EVM0001730	0.176319	0	0	0.0602632	0.26004	0.192687	0.0906131	0	0	0.17835	0.364103	0
EVM0001732	2.10019	2.49544	2.17522	2.68383	2.16094	2.0944	1.97453	1.958	1.96789	2.33129	2.01889	2.76831
EVM0001733	0.760408	0.872739	1.3981	0.637195	1.7839	1.33057	0.428564	1.16681	0.655022	1.81517	2.0366	1.08599
EVM0001734	5.16049	4.3866	6.43186	2.21649	3.10154	3.31593	4.58972	5.22569	4.29203	4.3056	5.25742	2.0344
EVM0001735	0	0	0	0.382105	0	0.283003	0	0	0	0.26032	0.267338	0
EVM0001736	0	0	0	0.242373	0	0.530603	0	0.19684	0.194853	0	0	0
EVM0001737	10.476	9.50066	10.2706	10.034	12.4265	9.30771	10.2218	10.5695	9.57473	9.26421	12.1644	10.7655
EVM0001738	44.3685	38.8445	40.2535	48.1313	38.1668	34.7501	39.5179	45.9486	36.5657	44.089	34.5941	39.9103
EVM0001739	2.87582	3.10755	3.92097	11.9911	12.9406	6.76967	1.17869	2.47592	1.93996	8.91861	5.16288	5.92864
EVM0001740	14.8808	13.9459	14.7881	11.9578	15.825	13.5204	13.9092	15.0021	15.284	15.2969	17.2726	13.4164
EVM0001742	1.16275	0.851419	1.63823	1.53283	1.8164	0.667579	0.852444	1.70936	0.86507	0.790689	1.14579	0.540583
EVM0001743	0.560332	0.338088	0.311994	0.720945	0.0580816	1.46043	0.149155	0.772233	0.53252	0.637558	0.824473	0.397672
EVM0001744	10.297	9.61031	10.5524	13.675	12.778	13.6018	10.814	11.8644	9.47391	14.5576	17.434	12.7333
EVM0001745	0.351768	0.51398	0.323361	0.433201	0.15555	0	2.64402e-06	0.737535	0.388844	0.494577	0.0587259	0
EVM0001746	0.332221	0.0755347	0.0905719	1.14663	1.00532	0.493388	0.173484	0.230245	0.165972	0.670364	0.673015	0.508199
EVM0001748	2.37484	3.80428	2.85304	3.62519	2.69337	2.7874	3.44303	3.28236	3.58273	3.47152	2.81818	2.34849
EVM0001749	44.2218	24.8788	17.6464	60.7141	50.0781	45.2783	16.8139	18.8028	14.2513	62.763	37.7972	65.18
EVM0001750	0	0.137794	0	0	0	0	0	0.152827	0	0.274232	0	0.0796905
EVM0001751	17.2333	18.6594	15.6708	23.2217	18.5401	19.1054	18.5687	18.7752	15.6921	21.2403	19.6681	20.0561
EVM0001752	16.1028	13.5615	16.4604	16.4115	18.5385	14.2752	16.6785	14.5427	12.9897	12.6363	15.6952	17.5549
EVM0001753	1.06408	0.481831	1.61379	0.864815	1.71519	1.48728	0.57518	0.841213	1.14231	1.71355	1.72039	1.79956
EVM0001754	1.5166	1.04463	1.106	1.16758	0.648349	1.59548	0.987176	0.865771	1.10281	1.80598	1.61715	0.962737
EVM0001755	2.68636	2.06616	2.34016	3.04285	2.25493	1.59918	2.63061	2.39561	2.86226	1.89583	2.01922	1.72945
EVM0001756	23.2494	23.939	12.8319	10.5221	18.994	17.9157	14.2982	22.8769	21.1141	16.0758	21.1743	14.864
EVM0001757	0.203667	0.696417	0.178058	0.350451	0.37904	0.451522	0.577876	0.553374	0	0	0.425946	0.475325
EVM0001759	0	0	0	0	0	0	0	0	0	0.135186	0	0
EVM0001760	3.34583	4.93268	5.1331	4.1787	5.20795	7.75946	4.93609	5.1237	5.80724	4.62993	7.23361	5.02476
EVM0001761	4.98621	2.99919	7.14351	0.898575	0.161173	0.799469	4.00391	3.29763	5.96924	2.61556	4.40099	8.98362
EVM0001764	6.1476	6.40961	3.04747	3.46977	2.74152	3.38931	8.03845	5.71915	3.39208	2.07155	4.92106	2.65663
EVM0001765	15.1886	12.5615	15.8411	9.134	10.3946	15.188	13.2873	12.3541	8.53355	14.8097	17.7285	7.49628
EVM0001766	1.36074	1.76079	2.09015	2.29146	1.55495	1.09154	1.02931	1.20963	1.38681	0.678361	1.85131	2.59527
EVM0001768	0	0	0	0	0.0570036	0.0566446	0	0	0	0	0.107411	0
EVM0001769	7.86048	6.66769	5.33564	4.88329	3.74013	4.19306	5.36658	7.33552	9.16131	4.28408	3.64658	3.00795
EVM0001770	0	5.83441e-11	0	0	0.03369	0.0630618	6.70321e-09	0.0241617	0	1.20513e-11	0	0.0527877
EVM0001772	1.48205	1.83411	1.94155	2.66321	1.12167	1.5694	2.07618	1.97665	1.85833	1.24845	1.90586	1.39045
EVM0001773	12.4855	13.3978	11.5175	8.74005	8.48724	11.0367	11.2994	14.2367	11.8577	8.17826	10.2361	7.82269
EVM0001775	0	0	0	0	0	0	0	0	0	0.132409	0	0
EVM0001778	1.49999	0.937716	1.83783	1.90548	1.63003	1.29043	0.585283	0.665383	0.862213	1.25346	1.34647	1.65101
EVM0001779	1.96005	1.9071	0.71919	6.34293	6.12422	4.39477	2.48439	1.94248	1.40623	3.65285	3.29579	1.74568
EVM0001781	13.0047	14.1257	11.6612	13.5433	12.6257	17.0493	15.3674	15.6155	14.86	16.8324	13.8461	14.566
EVM0001782	16.031	20.6413	16.0522	38.6371	48.0985	23.3573	18.2154	23.4637	19.9678	40.7964	26.0045	27.8142
EVM0001783	5.2031	9.0133	6.65097	6.77359	9.34261	15.9758	12.765	15.4017	10.9935	9.83685	11.7414	8.31518
EVM0001784	0.0529331	0.153981	0.124488	0.217588	0.236974	0.471864	0.326523	0.0582667	0.223627	0.216958	0.0737362	0
EVM0001785	0	0	0	0	0	0	0.132744	0	0	0	0	0
EVM0001789	1.44548	1.17902	2.41034	0.328971	0.364626	4.56401	0.634392	0.652717	2.49648	1.61492	0.83249	1.97607
EVM0001790	50.5511	46.9358	43.9444	50.1755	54.3994	39.9019	44.5536	41.3676	41.6678	39.8317	49.8935	41.3347
EVM0001791	4.16832	7.38379	8.29358	4.9824	8.02257	5.30785	5.3245	6.23516	5.44513	6.46487	4.7469	4.01425
EVM0001792	2.36513	2.50755	2.84786	2.38135	1.34552	2.17364	5.38718	4.76813	4.27858	1.91297	2.002	1.79192
EVM0001793	6.40218	5.46494	5.91509	6.32717	5.77638	6.39736	5.63262	6.49987	6.10131	4.35112	5.83196	5.14365
EVM0001794	0	0	0	0	0	0	0.118302	0	0	0	0.3135	0
EVM0001796	9.90892	11.1351	10.7018	6.54535	10.2254	8.49876	11.6925	10.9599	9.17168	7.62287	12.385	8.17312
EVM0001797	2.92724	0.701562	3.1921	1.95403	1.78267	0	0.797967	2.71973	4.905	1.5363	4.7412	1.90899
EVM0001799	0	0	0.140733	0.0830508	0	0.631657	0	0.132099	0.0647603	0.165531	0.084559	0.0684629
EVM0001800	12.3823	14.015	12.8147	10.7786	12.865	14.6401	10.4685	13.7222	10.747	9.97597	16.543	14.4454
EVM0001801	4.91395	5.35709	6.11012	6.59523	4.62296	4.23559	4.54358	5.09258	4.40692	3.71567	6.59161	4.54093
EVM0001803	0.806875	0.785699	1.36283	0.984	1.37315	0.866103	0.309285	0.375309	0.632949	1.57429	1.04038	0.777998
EVM0001804	1.78156	0.895119	1.93411	0.99547	1.5164	1.01457	1.43944	1.44476	1.75032	1.27494	0.918467	1.01336
EVM0001805	20.7387	22.7839	19.8762	19.595	22.1397	19.4097	23.0564	22.3856	21.3466	18.6883	24.1778	17.6606
EVM0001806	3.14407	2.46616	6.74066	40.3288	38.8654	22.5725	3.54614	4.35664	3.63146	44.8318	20.1203	34.625
EVM0001807	0.289637	1.89152e-05	0.897454	0.159477	0.944939	0.916472	1.19354	0.86158	0.567257	0.800088	1.74787	1.57536e-06
EVM0001808	0.0821051	0.346494	0.243645	0.222906	0.408757	0.356533	0.473067	0.52868	0.671304	0.189088	0.626938	0.245907
EVM0001809	2.16715	5.64	3.01954	1.05138	2.41055	3.17093	4.35364	5.71849	4.42305	3.37793	7.35897	2.40751
EVM0001810	0	0.0414194	0.794587	0.922772	2.27074	2.3223	0.351101	0.322712	0.36281	1.95245	2.06446	3.24741
EVM0001811	0.376339	0.646555	1.74973	1.14219	0.547746	1.07529	0.490524	0.706294	0.900768	0.746565	0.769828	1.06694
EVM0001814	0	0	0.104884	2.5769	0	0.393912	0	0	0.473279	0.244	0	0.209354
EVM0001816	0	0.0923249	0.0543515	0.320919	0.068288	0	0	0	0	0	0	0.110078
EVM0001817	12.4983	15.8354	16.6586	10.599	12.1362	14.4133	14.6879	13.188	13.9394	16.85	10.0438	15.2915
EVM0001818	0.653271	1.7024	4.33886	1.21641	1.01577	1.48977	1.56759	2.33922	2.10971	1.61612	2.42414	1.20502
EVM0001819	0.489793	0	0.682643	0.403463	0.434411	0.999776	0.702013	0.105479	0.10298	0	0.267785	0.113681
EVM0001820	0.172023	0	0	0	0.267403	0	0	0.0986109	0	0	0	0.0997187
EVM0001821	2.10771	4.55661	2.81354	1.0433	1.89167	4.87788	3.56982	4.1436	3.54116	4.21324	3.60398	2.90992
EVM0001822	10.8062	11.1913	12.1159	11.0671	11.3206	10.9485	9.40646	10.2378	8.95838	12.907	13.0506	10.7224
EVM0001823	1.65594	1.94538	1.49084	2.75402	1.48467	1.82074	2.08263	0.928197	1.60004	1.28558	1.1528	1.27679
EVM0001824	8.57308	7.51223	7.91673	7.57652	9.57365	6.01255	8.20468	9.84032	9.73671	7.97132	9.50433	8.86693
EVM0001826	0	0	0	0	0.0783984	0	0	0	0	0	0	0
EVM0001827	49.5204	47.9824	62.5929	49.5213	56.8653	66.3057	42.929	55.5355	53.5667	64.3184	83.2445	69.5407
EVM0001828	8.11463	7.01537	7.72089	9.34261	6.63302	7.24767	7.56998	7.74252	7.37575	8.19021	7.11714	6.27366
EVM0001829	13.0234	15.4829	14.6037	13.9251	18.5466	13.2663	14.6212	15.9805	13.8119	18.1352	16.5142	14.8637
EVM0001830	0	0.0422679	0	0	0.0125031	0	0	0	0	0.0465624	0.0356182	0.0102811
EVM0001831	7.24703	5.24579	8.40939	4.72628	2.73401	4.9409	5.37324	3.85909	6.57784	3.89486	4.98978	6.12126
EVM0001833	0.798944	0.811587	0.634713	0.743519	0.250135	0.428585	0.654757	0.40977	0.540428	0.449848	0.752297	0.520344
EVM0001834	0.59179	0.639889	0.750541	0.35217	0.666092	0.930513	0.255642	0.337643	0.755591	0.974215	1.25257	0.76585
EVM0001835	0.553617	0.488712	0.245084	0.286424	0.426557	0.547498	0.579468	0.39038	0.485929	0.355849	0.120881	0.603612
EVM0001839	0.568829	0.990234	0.943116	0.11256	1.98833	0.356909	0.662998	2.30249	1.41189	0.606461	1.41183	0.799972
EVM0001840	0.219813	0.646511	0.34358	0.502272	0.330701	1.09001	0.538855	0.243355	0.787918	0.199897	1.02094	0.674781
EVM0001842	2.50647	2.16629	5.34596	4.90419	12.2368	3.76996	2.42756	3.69736	5.12433	3.064	3.04923	3.2811
EVM0001843	0.231151	0.510227	0.268276	0.647702	0.337723	0.182545	0.129533	0.669639	0.451986	0.502332	0.35389	0.505841
EVM0001844	0	0	0.280547	0	0	0	0	0	0	0	0	0
EVM0001845	6.26749	8.00185	7.26962	7.34492	6.18253	7.68945	6.09955	7.73593	6.5178	7.73441	3.9015	5.19895
EVM0001846	2.31017	2.43774	0.695846	0.802331	1.89087	1.70714	2.17738	1.27317	1.53254	2.04096	1.34787	1.97974
EVM0001847	2.41475	1.4089	1.558	1.33044	2.34239	1.41572	2.07858	1.65155	1.75556	1.27219	2.25686	1.29686
EVM0001849	2.29957	2.10713	1.88559	1.39093	1.01634	1.74075	2.01714	2.18976	1.82527	1.36942	1.39253	1.44079
EVM0001850	26.6487	28.7815	26.3727	26.9294	28.6959	26.2442	29.619	29.4456	29.4586	26.6073	29.0264	23.1003
EVM0001851	3.70633	3.05414	0.915083	2.28279	0.640618	1.26631	1.58027	1.45918	1.24569	2.19425	0.812921	0.874184
EVM0001852	0	0	0	0	0.0248511	0.0494418	0	0.0181118	0	0.0229094	0.0234483	0
EVM0001853	2.88976	2.26979	3.31177	8.40526	6.01303	12.2695	3.50799	4.05603	3.93647	12.7305	5.70351	6.71004
EVM0001855	6.54402	5.33808	5.7115	7.02443	6.88283	7.08106	4.40986	7.96483	6.8125	5.94878	6.48424	3.7514
EVM0001856	12.8186	20.7365	8.07943	0	7.70121	1.37502	15.0934	14.4089	10.5199	9.74165	5.74104	5.74225
EVM0001858	0	0.0997496	0	0	0	0	0	0	0	0.277256	0	0
EVM0001859	0.0422811	0.125738	0.247752	0.0576149	1.0571	0.431174	0	0.0915619	0.227218	0.113547	0.116715	0.643736
EVM0001861	0.483344	0.552896	0.764525	0.484012	0.802626	1.31315	0.226499	0.43626	1.1272	0.893913	1.10033	1.59005
EVM0001862	0.023514	0.0689637	0.136384	0	0.103764	0.0343907	0.460451	0.101421	0.149434	0	0.130115	0
EVM0001863	22.4569	29.85	23.6495	13.0652	16.0283	12.0716	26.3869	17.4342	22.9535	11.3859	15.9927	16.9255
EVM0001864	0.499103	0.342662	0.179496	0.3151	0.112779	0.507696	0.40091	0.417257	0.286745	0.156551	0.372025	0.17943
EVM0001865	2.84737	1.67753	1.39399	2.09448	1.80283	0.831155	1.3411	0.983735	0.831321	1.51524	1.44551	2.52927
EVM0001866	4.28162	3.97995	3.54536	3.64059	3.32339	4.23899	5.3378	3.66969	5.63879	3.30011	4.02108	2.13785
EVM0001867	1.44842	1.29038	1.2724	1.50333	1.03228	1.40022	2.13945	0.86226	1.23455	1.28381	1.37545	0.900303
EVM0001868	6.36565	5.07601	10.4937	3.90153	10.001	6.7137	5.94477	2.83245	5.4825	5.86587	5.23642	7.15626
EVM0001869	0.746034	0.368897	0.76879	0.71456	1.35134	0.771592	0.609218	0.769289	0.346506	0.972922	0.88939	1.76739
EVM0001870	2.78574	3.05794	1.93616	10.3362	14.502	6.86813	2.26761	1.44758	2.79327	7.57324	6.8612	5.045
EVM0001871	0	0.265478	0.0624746	0	0	0	0	0	0	0	0	0
EVM0001872	0	0.174953	0	0.118909	0	0	0	0	0	0	0	0
EVM0001873	9.50097	6.55363	7.68337	4.58468	6.88812	7.3037	6.25101	5.50789	5.40774	3.11515	4.09613	5.40941
EVM0001874	7.07228	8.64143	5.76732	5.42216	9.31033	5.97744	12.7258	9.80686	9.14024	8.8054	7.13044	4.30984
EVM0001875	2.66038	3.09811	3.82324	4.60288	3.7309	2.80306	3.47082	3.40676	4.0797	3.72395	2.61755	3.89941
EVM0001876	7.04982	5.71885	11.1366	3.01043	7.11479	11.61	3.85129	8.57784	8.53278	9.85695	16.7345	14.9785
EVM0001877	0.541662	0.581663	0.69075	1.85212	1.23179	2.44162	0.533106	0.0557591	0.330949	1.20286	1.11867	0.665962
EVM0001878	14.7637	14.0803	14.7368	12.1122	13.0103	13.1715	16.2544	16.196	13.1354	11.5935	9.80987	8.34788
EVM0001879	0	0.629052	0	0	0	0	0	0	0	0	0	0
EVM0001880	6.21827	4.49551	6.11802	5.09551	5.52843	5.20823	6.04739	7.47379	6.18241	5.43876	4.68447	3.88955
EVM0001881	3.79834	2.76359	3.73058	3.66366	3.37938	2.04378	3.1874	3.08721	3.32055	2.59673	2.71712	2.10019
EVM0001882	6.8404	4.63688	5.70097	6.87627	4.29179	5.79559	5.78017	4.74939	5.10544	4.8297	4.32498	4.89852
EVM0001884	0	0	0	2.48836	0	0	2.23904	0	0	0	0	0
EVM0001885	3.32356	3.31927	3.67693	3.71026	3.2316	3.82848	2.48801	3.68095	3.75902	3.78363	4.38748	3.08412
EVM0001886	49.9478	50.9198	44.2694	36.693	42.2396	33.7037	46.1192	40.9553	48.2098	30.7792	37.1407	32.681
EVM0001887	6.42522	9.21491	3.27468	5.54735	7.5073	4.85987	8.21414	5.35312	5.20508	2.9466	5.69261	1.06204
EVM0001888	25.8859	25.9185	26.6299	18.7286	27.1309	25.9236	27.5502	29.7086	22.1108	21.2605	27.9941	22.225
EVM0001889	0	0.332809	0.157956	0	0	0.294635	0	0	0	0	0	0
EVM0001890	3.47348	3.65329	2.62483	2.96915	2.88209	2.94329	3.11359	5.02906	3.03478	6.91822	4.44997	3.37201
EVM0001891	4.66255	8.42817	9.67458	4.35922	6.87662	8.69595	5.37963	7.00105	7.89425	3.18885	8.21201	8.16485
EVM0001894	0	0	5.03456e-18	0	0	0.079789	0.280176	0.0589544	0.0575595	0.145844	0	0.12343
EVM0001898	3.281	3.98861	3.39853	4.19368	3.54164	4.70943	4.33398	3.51588	3.37886	4.46251	6.12744	2.89013
EVM0001899	7.02507	9.45745	6.92763	9.23725	7.70588	8.61888	7.55618	9.1664	9.87634	7.53604	8.01629	7.68942
EVM0001900	0.326704	0.67941	0.486084	0.12725	0.409928	0.60978	0	0.799799	0.775718	0.756032	1.2833	0.986797
EVM0001901	6.17047	5.58023	4.52496	5.45231	5.04973	4.8215	4.73549	4.92394	6.97209	5.22309	4.64292	3.79671
EVM0001902	5.54965	5.68081	5.91999	7.31503	6.41783	7.54381	6.53221	6.96529	6.52244	7.31038	7.19078	7.44773
EVM0001903	10.294	10.4945	10.128	9.765	8.50913	10.2986	11.8439	12.4168	9.93956	9.53656	9.1898	8.47326
EVM0001904	0.249629	0.0824834	0	0	0	0.241634	0.0875254	0.0901153	0	0.223417	0.114382	0
EVM0001908	0	0	0.067504	0.316409	0	0	0.120862	0	0	0	0	0
EVM0001910	1.41331	0.653679	0.198449	0.117593	0.76236	0.165331	0.702509	0.0921633	1.45466	0.306817	0.213546	0.264014
EVM0001912	0.147082	0.0583859	0.13738	0.282826	0	0.086848	0.368282	0.0638129	0.0943985	0	0	0.136977
EVM0001913	15.0111	16.3353	13.9364	13.121	14.5403	14.6518	15.3092	18.6535	17.3732	10.4322	13.1459	10.3514
EVM0001914	9.10075	7.47816	9.21252	11.1322	11.7881	11.9861	8.905	11.3291	6.77155	7.85047	9.67094	9.18444
EVM0001916	7.16827	8.78395	5.66032	5.87051	6.68853	5.91722	7.00577	5.03089	6.34553	5.25029	6.95966	4.41501
EVM0001919	17.8878	20.5229	24.7974	19.5186	14.6266	19.1141	25.5754	21.1155	19.9498	16.8276	17.7075	16.1877
EVM0001920	0.193502	0	0.449735	0	0.0571164	0	0	0.167095	0.123229	0.209033	0.48238	0.224838
EVM0001921	41.9246	36.5996	33.1868	27.8323	25.1575	21.5992	49.6662	45.0258	35.4031	29.7847	28.5901	28.7601
EVM0001922	37.3867	40.0399	38.6729	35.3305	44.3382	38.6368	40.4476	36.6431	41.7424	39.5565	47.4301	33.693
EVM0001923	0	0.195475	2.35204	3.39065	0.302514	0.298479	0.5281	3.62927	1.32492	3.26613	1.52414	2.74357
EVM0001924	0	0.21394	0	0.0996073	0	0	0.0766918	0	0	0	0	0
EVM0001925	0	0	0	0.103842	0.0555616	0.108605	0	0	0	0.0252417	0.0516768	0.0217493
EVM0001926	0.129881	0	0.773154	0.175987	0	0	0.41363	0.14784	0	0.176736	0	0.151526
EVM0001927	0	0	0.494058	0	0	0	0	0	0	0	0	0
EVM0001928	11.7006	12.3564	14.2303	13.3217	12.9318	13.9251	13.3233	11.8475	13.7238	15.6033	14.8298	12.5207
EVM0001930	5.5669	5.53153	6.75008	3.26271	4.23472	3.81374	7.1147	5.24224	5.99318	5.95652	3.69609	5.1229
EVM0001931	44.8856	45.6859	44.1836	40.4333	44.4118	40.8242	41.9538	42.3069	38.1652	48.6462	40.798	37.5007
EVM0001933	14.2064	14.7531	15.8272	13.0318	14.0606	15.4079	16.4783	18.3562	17.2635	11.1602	17.6247	11.8381
EVM0001934	0	0	1.04408	0	0	0	0	0.500028	0.119935	0	0.464784	0
EVM0001935	0.141938	0.0930585	0.679194	0.786647	1.06186	0.911833	1.11085	0.429159	0.10001	0.632984	1.73511	1.19793
EVM0001936	2.60878	0.0638092	2.32349e-11	3.44151e-20	1.20525e-18	0.498986	1.28207	1.13088	1.58776	1.78366e-15	1.08855	1.08871
EVM0001937	6.7496	3.60545	2.67782	1.85963	2.3356	2.19378	5.01317	5.32003	5.3442	1.62031	3.31402	3.68986
EVM0001938	7.61272	3.97427	6.97445	3.59977	3.54053	5.56599	4.05275	1.61252	2.94647	4.66761	4.75953	12.9383
EVM0001939	0	0	0	0	0	0.0539816	0	0	0	0	0	0
EVM0001940	8.27298	9.04081	9.13342	6.75319	6.06253	7.68726	7.63063	8.45304	6.31646	7.21235	5.87283	6.76449
EVM0001941	3.63779	3.17895	3.46181	1.90932	6.81418	1.62483	3.01894	5.91293	6.76618	4.39013	6.85191	7.4151
EVM0001942	0.758132	0.0617133	0.0739395	1.64114	0.752719	0.838183	0	0	0	1.95008	0	1.6148
EVM0001943	5.26935	4.00433	4.95525	7.99695	3.28343	3.20459	3.88198	4.17865	4.89896	5.65413	5.25704	6.23757
EVM0001944	31.7107	33.0315	15.949	428.428	614.56	328.684	8.70331	13.3648	11.845	294.442	329.223	367.727
EVM0001945	8.62345	6.92711	6.68963	9.51124	5.55397	6.09305	8.0722	7.99686	7.30832	5.78021	4.89607	4.97657
EVM0001946	7.44653	5.74388	5.89092	7.73755	5.08793	5.05545	6.82754	5.32332	6.47924	5.79279	6.47586	5.60012
EVM0001947	0.0393913	0.0579563	0	0.0268828	0.143344	0.0572305	0.0402962	0.0211339	0.0205652	0.0531413	0.081245	0.0232151
EVM0001948	10.9855	12.172	11.7089	13.3841	14.0901	11.5733	12.183	12.6844	12.7476	11.6014	12.5215	10.864
EVM0001949	5.65873	8.67068	8.06094	11.7151	11.3562	12.3218	7.85784	8.48033	10.1644	12.8624	15.0382	12.9275
EVM0001952	2.663	1.54806	3.76442	3.51401	1.78607	6.09433	4.04177	1.65984	3.82227	4.71938	1.37652	1.66322
EVM0001953	3.91728	4.83159	5.13144	3.36432	4.50801	3.63907	4.95484	5.52784	6.66925	3.77161	4.66803	2.41844
EVM0001954	135.455	108.878	60.9605	94.4214	194.421	69.8813	78.5865	79.4363	59.0107	111.207	72.528	129.364
EVM0001955	5.32198	4.36532	6.31329	4.50017	3.03976	3.92483	4.87142	5.01019	5.46426	5.09432	3.53742	4.72238
EVM0001956	12.8907	13.5115	10.7694	6.91271	8.18163	7.94675	13.4933	11.0648	9.86556	12.4652	8.36903	7.63971
EVM0001957	57.282	65.6257	56.5375	62.97	58.2547	62.4687	73.909	67.0922	68.0913	57.0089	59.9591	48.4597
EVM0001959	7.65503	26.4751	27.2152	15.5264	21.1464	13.0768	20.3974	8.32029	14.348	17.0517	9.21881	16.6362
EVM0001960	16.134	15.2326	10.8673	10.5056	9.29072	12.6593	17.6169	15.1459	16.2541	8.56784	8.79127	8.23522
EVM0001962	7.04018	6.38957	10.1844	38.7577	57.5175	25.8614	5.79326	8.41034	6.84042	31.589	26.816	42.7759
EVM0001963	0.231299	0.228584	0.0668848	0.15567	0.422515	0.0828122	0.484496	0.251532	0.061752	0.384592	0.312805	0.398422
EVM0001966	8.9161	9.2023	9.83789	6.73578	7.63386	6.24878	7.84007	8.52929	8.95956	6.73051	6.22437	6.47656
EVM0001967	35.088	18.34	54.8494	17.3625	22.6737	16.1323	23.8625	23.8062	28.9076	32.5542	27.8519	50.5521
EVM0001970	1.28491	0.569976	3.64126	0	0.248454	0.309555	0.813485	0.543191	0.442637	0.340916	0.232284	0.437572
EVM0001971	5.78276	6.63047	8.35673	5.33889	5.13208	7.46559	6.09575	6.54908	6.46741	4.99304	7.38056	8.23218
EVM0001974	0.186654	1.45553e-05	0.616699	0.0942933	0.38736	0.872688	0.150548	3.20356e-05	0.624227	1.41621	3.05645e-05	0.972187
EVM0001975	0.443017	0.798203	0.187222	0.657798	0.663924	0.669352	0.547231	0.595366	0.658816	0.580757	0.762618	0.500066
EVM0001976	9.53429	9.6117	7.69262	7.05483	7.91534	8.0142	8.53173	7.62575	9.28847	7.97302	8.17908	8.74876
EVM0001977	0	0	0.53723	0	0	0	0	0	0	0	0	0
EVM0001978	4.5771	5.20592	4.98855	7.62705	6.57056	6.84781	5.3678	5.45821	5.76113	6.29336	4.95642	6.82644
EVM0001979	0.91659	0.303868	0.555078	0.712202	0.379355	0.752094	0.725089	0.466709	0.368602	0.582071	0.414979	0.764395
EVM0001981	4.32089	3.90711	2.02982	3.24394	5.35899	2.21753	5.17308	3.16207	3.70536	2.34654	3.51763	2.1745
EVM0001982	4.36053	8.62199	4.35174	2.85272	2.5944	3.04625	8.03776	7.16344	6.0963	5.02979	3.82812	4.13444
EVM0001983	18.7038	19.1302	25.4871	26.5	34.7741	26.397	14.0294	19.0074	15.8229	35.3551	36.6389	42.559
EVM0001984	1.97633	1.03498	1.20035	1.07485	1.17118	0.589846	1.40914	1.50397	1.16237	0.846917	0.969117	0.983958
EVM0001986	0	0	0.290478	0	0	0	0	0	0	0	0	0
EVM0001987	7.53547	8.47656	3.75981	4.62091	2.79434	3.19052	9.77203	4.85446	8.21451	2.94167	1.73243	2.13244
EVM0001988	0.133336	0.6284	1.08879	0.231428	0.0628227	4.02934	1.42734	2.25491	1.52986	1.1124	5.38933	0.293226
EVM0001989	2.07492	1.89842	2.54515	3.29371	4.71047	2.65602	3.17347	3.37932	2.32733	6.01814	2.94393	2.47693
EVM0001992	0.335289	0.198595	0.831948	1.14803	0.517756	0.742374	0.434939	0.343492	0.867529	1.38307	1.09695	1.27003
EVM0001993	4.08847	4.48846	4.69695	5.12106	8.24104	3.01788	4.53899	4.63807	4.53707	5.50695	4.32502	5.06881
EVM0001995	3.3376	4.32121	4.82578	3.02378	3.43619	4.0578	5.42818	4.27843	3.9948	2.56164	4.44032	2.9782
EVM0002000	13.6282	12.6098	15.564	16.1736	12.8311	11.6937	13.7458	13.0475	13.1919	14.5558	13.315	15.7826
EVM0002002	2.16213	2.87016	2.82531	1.87088	2.65188	3.38809	2.91916	3.08242	2.25037	2.97195	1.97402	2.37955
EVM0002003	2.54139	0.708672	2.28848	1.64762	1.01356	0.980038	1.85511	1.66449	1.51821	1.37936	0.66993	0.821596
EVM0002005	0.0925107	0	0.378122	0.063317	0.0683665	0.205841	0	0.304082	0.146577	0.440806	0	0.109675
EVM0002006	4.51423	1.14306	1.67379	6.38317	4.8295	1.67059	0.580609	0.300107	0.411328	4.58556	1.73737	1.92903
EVM0002007	4.12604	4.70626	7.84392	1.52198	2.89159	3.76026	3.09195	4.16265	5.7799	6.00307	5.97877	3.3474
EVM0002008	5.36633	4.474	4.6262	3.24052	2.91247	5.87043	2.47551	5.89395	7.96656	1.6503	6.29323	5.51294
EVM0002009	13.4017	15.5185	14.1877	15.4302	13.7616	13.1404	16.0238	14.1799	13.2308	16.3084	14.0565	13.2821
EVM0002010	10.9256	11.3253	10.5238	11.5664	10.1821	10.5432	12.1502	9.29729	11.0276	10.485	10.7897	9.92491
EVM0002011	1.60918	0.394334	0.0211413	2.09986	0.635334	1.28668	1.15711	0.777538	0.574262	0.97631	1.00179	2.61994
EVM0002012	1.65408	1.14248	0.998366	3.3153	4.86918	4.40022	2.04093	1.45148	0.698633	2.66727	4.957	2.283
EVM0002013	5.88712	2.56699	2.97613	1.06471	0.523894	0.898347	3.48786	4.00315	2.354	4.50769	1.4521	2.46922
EVM0002014	40.8539	43.4768	45.1417	41.1052	47.8092	46.2975	44.7554	47.1972	41.9734	38.1598	51.5421	49.1164
EVM0002015	8.91418929640361e-318	0.100627	0	2.1341e-273	0.0731354	9.78117e-294	0.0518416	0	0	0.0716398	0	0
EVM0002016	0.642537	0.530878	0.673222	0.43907	0.758043	0.187241	0	0.722866	0.31017	0.610701	1.41701	0.725197
EVM0002017	8.1109	19.8081	25.4055	20.6499	29.432	80.5189	4.28087	28.1415	22.3059	25.1168	64.8351	35.3987
EVM0002018	52.3306	37.5946	17.187	36.0307	23.8686	25.2289	38.6688	31.6959	22.7527	33.4782	24.2477	21.323
EVM0002019	2.68392	1.83163	4.41201	1.8323	3.69226	4.34065	3.20171	3.52896	6.12522	2.67876	2.61191	2.81765
EVM0002020	5.62187	5.47255	16.5625	18.8321	15.0353	17.0853	5.25821	8.74205	6.85327	15.1681	15.966	14.6626
EVM0002021	0.330694	0.170527	0	0.243972	0	0.132818	0.937091	0	0.191855	0.136915	0.210442	0.104561
EVM0002022	0	0	0	0	0.0651312	0	0	0	0	0	0	0
EVM0002023	3.85431	3.33557	3.2632	3.25949	3.54617	3.24872	4.14343	3.77915	3.76364	2.90877	2.81999	3.48447
EVM0002024	6.90099	7.28845	6.15787	2.09612	1.17828	1.02439	11.2284	8.38303	6.19364	2.01667	0.770038	1.11625
EVM0002025	18.7954	19.2136	19.5484	19.252	11.1834	15.5633	18.5031	22.1046	19.7841	17.8967	14.5728	15.9738
EVM0002026	6.46574	5.05018	4.58578	6.8023	4.60983	6.0264	4.61579	4.21101	5.62681	7.16296	5.36666	5.06924
EVM0002028	0.126865	0	0.220715	0	0	0	0	0	0	0.0838897	0	0
EVM0002031	12.7856	13.3171	12.5393	14.7018	13.2867	9.12506	12.9907	8.5064	10.7143	9.71209	11.2532	10.3811
EVM0002034	2.44778	1.17591	1.74299	1.68195	3.24527	0.992261	2.07714	2.85917	1.50794	3.55716	1.80498	1.10011
EVM0002035	1.44517	1.39566	1.30661	1.15638	0.940207	1.01894	2.14117	1.82279	1.40314	0.879716	0.586006	1.18388
EVM0002036	0	0	0	0	0	0	0	0	0	0	0.0321029	0
EVM0002037	38.6102	49.5072	32.1196	31.6274	29.6916	25.6068	33.5431	23.2048	37.4398	25.7372	10.0814	21.3642
EVM0002038	7.89531	11.3211	10.2817	7.9409	6.36004	7.59967	9.92883	7.21508	9.86333	10.3699	9.79788	5.41643
EVM0002039	22.5603	18.6776	25.3498	19.8221	21.3876	22.0644	19.9529	20.0144	18.5467	25.1896	23.1757	20.5109
EVM0002040	0.486302	0.82241	0.154013	0.181925	0.51994	0.583038	0.136684	0.762378	0.373504	0.119651	0.611598	0.154344
EVM0002041	69.3499	39.833	101.015	68.9237	20.9765	76.2529	34.1462	50.5155	53.1407	40.0998	55.4045	83.0352
EVM0002042	0.108853	0.178226	0.127154	0.148337	0.0530402	0.0531654	0.187456	0.550643	0.22972	0.0493094	0	0.169826
EVM0002043	2.41373	0.355872	0.324439	0.778675	0.959806	0.481138	1.76306	3.7351	0.378826	6.31991	0.69811	0.372447
EVM0002044	13.2781	13.0181	11.2954	6.6153	6.57358	6.91839	11.1711	13.7316	13.8484	4.7465	3.43197	6.29715
EVM0002046	0.608902	0.602508	1.3059	0.279291	0.904156	1.34788	0.264163	0.822425	0.381393	2.01833	2.33754	1.91261
EVM0002048	5.3944	5.65994	5.82517	6.1093	6.02115	5.41905	4.4483	6.21975	5.08759	5.15875	5.56755	4.55786
EVM0002049	57.8989	56.4684	72.3482	52.1666	89.2544	68.2987	58.6833	78.673	72.9978	58.2623	97.7026	56.783
EVM0002050	0.542145	0.607345	0.238407	0.144954	0.32841	0.388768	0.371934	0.450307	0.0408018	0.225413	0.382961	0.174422
EVM0002051	5.46956	5.6244	10.2358	2.62846	2.13633	8.64799	2.01032	3.31754	5.69067	7.73144	5.44985	8.22876
EVM0002052	53.9885	49.3516	35.1668	38.8573	50.1701	44.8304	49.712	45.5305	37.3417	40.8939	42.4085	39.4797
EVM0002053	65.6508	93.6046	58.4611	185.02	137.026	163.512	67.3119	68.7652	72.8535	133.109	91.7219	61.5668
EVM0002054	0	0	0	0.0790658	0	0.0824228	0	0.0928909	0	0	0	0
EVM0002056	0.288052	0.341753	0.197072	0.39039	0.836497	0.413023	0.359776	0.124244	0.244401	0.37772	0.308056	0.397571
EVM0002057	0	0.0698412	0	0.0490599	0.105629	0	0.0364881	0	0	0	0.0989408	0.0828944
EVM0002058	0.977353	1.06167	1.58443	0.689314	1.09658	0.593822	1.25654	1.17085	0.936324	0.865349	1.44481	0.586877
EVM0002060	3.96639	3.48775	3.64442	4.97774	4.38872	4.48193	3.44095	3.62743	4.00446	4.07038	4.11441	3.91645
EVM0002061	0.299705	0.0867195	0.0611916	0.311591	0	0.229887	0.217863	0.171355	0.185175	0.0712128	0.0724922	0.414438
EVM0002062	9.22531	9.9763	8.4573	10.7607	8.42442	8.21048	9.41822	11.0022	10.1824	10.228	8.93844	8.73393
EVM0002063	115.251	63.0271	112.364	99.8086	38.8014	114.848	94.0477	101.709	111.836	132.415	103.208	144.647
EVM0002064	8.6651	15.4015	14.4909	22.0065	15.3712	20.1399	21.996	16.3898	20.774	35.6419	20.2106	27.6853
EVM0002065	0	0.15813	0.376369	0.110969	0.121463	0.420503	0.168275	0	0	0.275263	0.11267	0.140407
EVM0002066	0.263739	0.613935	0.501368	2.78429	12.0902	1.08081	1.09014	0.507199	0.592234	2.49693	0.59884	3.69461
EVM0002069	7.11786	9.82732	8.18476	12.9039	23.3021	13.0609	8.63584	9.3854	8.96622	18.769	13.7536	15.615
EVM0002072	6.58693	7.21678	7.38103	13.2605	12.4061	14.3967	4.4345	5.66123	8.18832	16.1132	11.5324	18.6218
EVM0002073	1.9897	0.910744	1.07138	1.79156	3.60976	1.73231	0.858044	1.39388	1.59142	2.208	1.1791	1.63236
EVM0002075	0.362856	0.0848383	0.393067	0.695583	0.213315	0.423364	0.331988	0.0816214	0.232113	0.547193	0.174788	0.109566
EVM0002076	0.534761	0.28285	0.428527	0.395099	0.984099	1.13849	0.424573	0.623202	0.92	0.0551465	0.451814	0.945956
EVM0002078	0.410244	0.756023	2.04117	1.24737	1.83591	1.17275	0.928736	0.426616	1.02418	0.925013	1.77576	1.16543
EVM0002079	5.31898	5.47997	5.80907	9.15713	6.80795	8.74784	5.59079	5.73672	5.74489	7.1983	7.2675	6.39071
EVM0002081	9.67957	8.33009	7.93943	12.9263	12.2424	8.73543	8.0233	11.7361	9.99027	6.19723	13.5476	7.80186
EVM0002082	0	0	0	0	0	0.0784243	0	0	0	0.146413	0	0
EVM0002083	8.84084	7.65513	7.58326	10.0638	7.14047	4.3085	7.22843	8.46828	6.82864	7.47718	5.94372	6.35556
EVM0002084	9.19667	8.51352	10.6635	7.99713	6.35987	7.60432	12.1122	11.1117	9.4265	7.9053	7.80036	9.04011
EVM0002085	4.7749	2.82769	6.39375	1.5504	1.33442	2.8612	3.65948	4.70681	3.80364	2.35465	2.16811	1.46727
EVM0002086	335.028	281.821	405.836	256.094	132.572	571.01	273.911	519.712	424.707	346.328	557.485	340.141
EVM0002087	3.21541	3.49186	4.6645	3.16894	3.2911	3.62647	2.28838	3.25546	2.94567	2.40351	3.2204	3.45685
EVM0002088	16.4428	16.1751	19.2717	21.3512	18.3028	16.5878	17.8733	20.0947	16.8073	18.9578	19.1186	19.2796
EVM0002089	0.12974	0.418843	0.137849	0.0546077	0.05648	0.0581981	0.414804	0.130352	0.0919169	1.68238e-15	0.104671	0.100454
EVM0002090	2.00911	1.59294	1.28699	7.52107	3.85315	3.03565	0.973438	1.35954	2.24238	3.62725	3.87581	3.86116
EVM0002091	18.8812	23.7904	22.7499	21.0606	22.5068	19.4181	20.8722	22.268	21.0353	21.2289	18.8485	17.68
EVM0002092	19.2764	14.3397	20.5834	17.9976	17.5582	16.8915	12.2462	24.2266	16.7491	17.3549	16.1714	16.7493
EVM0002094	15.0066	11.696	13.0116	16.3097	14.2078	13.0265	13.305	14.341	12.89	14.8138	18.9656	16.9217
EVM0002095	0.852073	0.691096	1.94787	1.88522	1.63889	0.636178	3.15764	0.512229	1.85292	1.18039	0.289578	0.533465
EVM0002097	0	0	0.111619	0.0646849	0	0.14406	0.0492949	0.0530678	0.050797	0.195659	0.199677	0.110127
EVM0002098	0	0	0	0	0	0.122822	0	0	0	0	0	0
EVM0002099	80.4823	124.042	60.7117	48.2768	54.9535	85.2197	112.578	137.337	105.244	56.9887	56.1082	38.1795
EVM0002101	34.5127	32.1866	36.3051	37.057	37.1377	44.1925	36.9812	33.137	33.6906	37.7957	38.5426	26.1765
EVM0002102	225.956	202.264	108.266	221.596	105.157	196.522	162.211	283.808	158.499	307.343	161.737	203.058
EVM0002105	9.00645	7.37399	8.27453	2.96821	3.96728	1.87879	2.5541	9.29756	3.04463	3.83734	2.93285	0.865253
EVM0002106	16.9864	16.679	22.0497	18.7838	17.0779	18.0839	12.752	18.191	21.148	23.6638	19.0417	19.6448
EVM0002107	2.1555	1.63439	4.09468	1.51006	2.316	2.49086	1.12749	1.08109	2.16211	3.04889	1.53359	2.92891
EVM0002108	0.595956	0.564277	0.640898	0.875157	0.25857	0.516506	0.850186	0.542422	0.254816	0.124002	0.245601	0.641554
EVM0002109	0.812122	0.368502	0.380668	0.172002	0.193695	0.387793	0.787658	0.14167	0	0.262705	0.178616	0.289872
EVM0002110	0	0	0	0.049202	0	0	0	0	0	0	0	0
EVM0002111	18.0611	19.249	17.553	22.3764	25.0152	21.2413	21.1147	21.9825	18.4918	22.2156	21.3565	16.1582
EVM0002112	9.0199	9.16711	8.04868	9.59857	16.2889	8.72627	11.0528	7.93784	7.68111	8.08522	8.28284	7.85414
EVM0002114	0	0	0	0	0	0	0.104551	0.055025	0	0	0	0
EVM0002115	5.09162	4.13165	3.09618	3.25009	3.49143	3.09238	3.24406	5.17119	5.0203	4.1786	5.871	4.0706
EVM0002116	0.751546	0.852004	0.558685	0.729859	0.155842	1.07428	0.111607	0.573937	0.858247	0.996663	1.82803	1.43045
EVM0002117	3.82558	11.1965	7.39616	2.37772	8.02718	11.7944	8.40524	7.94624	4.16192	6.80871	7.38368	7.31574
EVM0002118	124.381	138.706	99.0747	89.299	88.5695	94.7035	154.749	169.272	112.105	91.1455	110.929	63.1808
EVM0002119	4.48163	3.07743	4.23241	1.83159	4.74043	3.16331	4.66938	4.76798	3.7189	2.11091	2.74888	3.45458
EVM0002120	9.84036	10.1056	7.23695	6.93979	9.13625	9.20343	12.4045	11.0871	11.7249	7.2938	8.97279	6.06747
EVM0002121	0.226205	0.156768	0.185	0.446941	0.310978	0.295817	0.267611	0.137114	0.193865	0.402913	0.431176	0.313613
EVM0002124	1.8367	2.17497	2.21717	1.78891	2.12054	2.31854	3.06241	2.1787	2.44461	1.8761	1.94294	1.11665
EVM0002125	0.779813	0	0.131471	0	0	0.163318	0.117046	0	0	0	0	0.249897
EVM0002126	7.94567	9.15749	4.35592	9.15979	8.52824	5.97166	7.24565	6.99035	9.14253	6.6332	7.5388	4.85824
EVM0002127	8.67617	8.44344	7.89305	9.55382	9.80666	7.09361	7.81279	7.89326	6.88873	6.33987	9.03409	7.73233
EVM0002128	34.6066	41.4391	33.0699	48.9852	42.327	29.7618	37.6678	31.634	32.1554	25.9852	26.0762	30.7811
EVM0002131	0	0	0	0	0	0.505436	0	0	0	0	0	0
EVM0002132	0.397483	1.28612	1.56508	3.90018	2.50955	2.73738	0.765937	0.888698	0.690084	3.74812	1.27724	1.52076
EVM0002133	0	0.0316609	0	0.400102	0.528853	0.743567	0	0	0	0.85944	0.83983	0.477202
EVM0002134	0.462828	0.882021	0.499933	0.253452	0.313922	0.792847	0.158509	0.917108	0.454412	0.695934	0.209982	0.650437
EVM0002135	29.4494	23.435	11.3707	50.1687	36.9681	11.4516	13.4368	13.3509	20.5267	27.8076	13.586	35.6141
EVM0002136	5.82687	5.23457	4.39429	2.33023	3.22786	4.70248	7.32115	3.82773	7.56827	3.80888	3.81474	2.88309
EVM0002138	0	0	0	0.351816	0.0752928	0.607919	0.0522764	0.166296	0.108047	0.701885	0.356369	0.181319
EVM0002140	89.6122	97.3761	68.3343	72.6363	56.3907	74.2464	110.396	83.4652	80.2927	32.136	42.4043	27.4897
EVM0002141	30.5911	16.4837	22.9121	335.157	195.739	198.019	12.1712	17.3661	12.3852	148.026	194.102	121.226
EVM0002142	13.7872	15.1263	12.6967	8.51804	7.61312	12.5886	15.768	15.911	17.3291	10.8174	10.1772	9.15272
EVM0002143	14.7005	11.3435	13.8257	10.9787	12.3558	15.4495	10.908	11.4999	11.2306	14.16	13.6554	11.9466
EVM0002144	1.01335	0.000105875	1.96175	3.94657	0.00059575	2.33703	1.63397	0.842878	0.669371	1.25249	2.98038	1.91589
EVM0002145	1.45621	1.59247	1.95874	0.32103	0.945812	1.15374	0.619141	1.39176	0.572849	0.714308	5.18928	0.829361
EVM0002146	5.28282	4.92347	4.74563	4.03333	3.40838	3.92132	6.99925	6.16184	7.11251	5.72312	3.92392	5.00411
EVM0002147	1.99193	1.82835	2.42862	1.95347	7.18814	2.55304	2.08551	4.01229	1.51915	8.00045	5.04029	5.75366
EVM0002150	0.215563	0.264723	0.497534	0.0737681	0.632907	1.47103	0.167149	0.173106	0.568747	0.0716287	0.734086	0.875299
EVM0002151	6.32302	6.29817	4.38472	4.79172	6.00486	5.47664	6.59441	4.66022	4.64247	5.5361	3.65328	4.12679
EVM0002152	0.833541	1.34553	1.59111	0.115333	0.124788	1.0796	0.337889	1.55731	1.19593	0.431476	1.49557	0.676799
EVM0002153	3.59396	3.12522	3.50841	4.51824	3.43625	2.89359	3.5912	2.32942	4.13041	2.87272	3.46861	3.33886
EVM0002154	0.213695	0.185501	0.354747	1.49484	3.58647	0.488469	0.281149	0.376001	0.218532	1.22388	0.779526	1.47264
EVM0002155	109.098	93.2367	85.8783	42.8819	73.4805	71.1828	112.06	119.46	103.887	94.5346	69.8115	93.5352
EVM0002156	8.75459	8.55173	8.29324	10.0115	9.69927	10.2184	8.72125	7.77104	7.75728	9.60761	10.5939	10.4567
EVM0002157	0.606519	0.789847	0.289147	1.20849	1.01099	1.33617	1.08408	0.831538	0.440859	0.715127	0.613008	3.01642
EVM0002159	10.4998	10.6494	6.6984	2.80622	5.21268	2.91708	11.0485	11.2654	6.71124	3.61601	3.57488	3.83664
EVM0002160	30.04	26.588	38.7255	73.8003	112.233	83.0351	21.9366	46.3796	31.5151	111.106	93.9693	122.51
EVM0002164	10.102	9.81236	7.07543	6.62221	3.14712	7.40767	10.1549	8.44899	11.1743	7.46768	6.87661	4.96516
EVM0002165	33.4964	44.6737	22.4241	18.3932	22.1733	29.4906	45.7304	41.7641	41.4245	20.6986	27.0092	16.4197
EVM0002166	0	0.182976	0	0	0.304561	0	0	0	0.213345	0	0	0
EVM0002167	8.36731	10.7043	11.1672	8.19409	11.513	10.55	12.3433	13.4843	12.053	9.01018	12.0996	11.4434
EVM0002168	1.39653	1.00709	2.08661	1.41751	3.01383	1.66941	1.61806	1.33899	1.62331	1.302	1.31753	0.834935
EVM0002169	12.6994	11.7747	12.2562	10.5504	8.73807	9.57127	15.9721	16.9653	16.5144	9.86064	10.2046	9.51404
EVM0002170	2.07062	2.85462	2.19878	4.81781	2.85971	1.98532	1.79699	2.47114	1.83443	4.31371	1.67136	3.15116
EVM0002171	5.33874	3.42618	3.57735	3.49974	4.29661	4.27711	4.00646	5.12791	2.64319	4.31716	3.30624	3.05885
EVM0002172	4.80973	7.91416	7.33155	45.6694	42.903	36.0798	2.22319	8.99227	6.16787	58.0781	35.5815	40.2135
EVM0002175	30.5737	52.3933	44.9765	29.9238	39.4505	55.0254	55.4822	36.3799	53.9982	29.9577	22.4019	17.3288
EVM0002178	0.145168	0.209033	0.545509	0.0146857	0.175335	0.354235	0.271007	0.647168	0.190343	1.01625	0.486781	0.389251
EVM0002179	3.79255	2.65895	2.41339	2.71271	2.40732	2.40274	3.37183	3.60715	2.56229	1.99307	2.86458	2.66475
EVM0002180	0.0521423	0.129926	0	1.33009	0.373603	0.357154	0.0549311	0	0	0.514514	0.147825	0.453765
EVM0002182	3.89179	6.20061	4.70164	3.41106	4.39137	4.44094	4.12168	5.02172	4.26979	4.25721	3.66153	3.70183
EVM0002183	409.09	453.243	430.181	300.283	489.27	392.043	393.204	288.026	466.392	328.821	274.692	254.554
EVM0002184	1.42706	1.17611	0.787267	1.38426	0.457983	0.545411	1.25822	1.15643	2.17688	0.541368	0.865653	0.542284
EVM0002185	3.2968	4.9695	3.58566	3.67682	4.81399	2.26156	3.79022	3.91585	4.71672	3.14382	4.4445	3.6452
EVM0002186	6.2887	7.82392	9.25262	7.59363	10.3828	8.15579	9.94564	8.40039	10.3718	9.95844	6.45313	7.78727
EVM0002187	1.11073	1.76664	0.7296	0.511811	0.771952	0.293978	1.35835	1.11987	0.753295	0.496667	1.12961	0.398361
EVM0002188	0.133036	0.37405	0.0776762	1.17179	0.851187	1.98861	0.168925	0.265742	0.252084	1.5788	1.78205	1.27492
EVM0002189	79.1664	75.6446	89.1898	174.27	198.01	155.991	75.6812	72.491	70.3546	162.66	125.188	133.514
EVM0002190	6.37714	11.5439	15.0939	4.08574	3.05534	21.2126	11.7004	12.9547	14.9393	15.4794	23.634	20.5062
EVM0002191	0.133559	1.03911	1.18621	0.366371	2.12148	3.13341	1.03292	1.91408	0.284771	1.29528	1.60376	1.39992
EVM0002194	0	0.190193	0	0.441637	0	0.461708	0	0.136829	0	0	0	0.825416
EVM0002198	15.0424	17.3655	11.1339	15.9499	9.68879	10.4761	17.9879	10.6811	10.3266	13.0182	15.852	8.42319
EVM0002202	1.8426	0.870984	0.77405	1.0607	1.04928	0.836788	0.411064	1.82733	0.434052	1.23835	1.29275	1.03731
EVM0002205	1.01747	0.324094	0.652263	0.429196	0.342898	0.551992	0.75962	0.51087	0.415434	0.715871	0.616275	0.613178
EVM0002207	0	0	0.570822	0	0	0	0	0	0	0	0	0
EVM0002208	0.627634	2.25864	1.47488	2.57358	0.779062	7.28163	3.28436	1.13924	2.24439	5.01621	0.718236	0.837482
EVM0002209	40.6348	41.3034	40.6689	44.8518	41.2938	42.7605	41.7904	46.1659	40.6769	40.742	45.8689	40.1664
EVM0002212	0	0.0402232	0	0	0	0	0.170797	0	0.0437999	0	0	0
EVM0002215	0.0776141	0.0874742	0.112959	0.198092	0.0639073	0.139996	0.192938	0.0710009	0.122053	0.0298782	0.0664835	0.206373
EVM0002216	0.982318	1.45977	1.66534	1.5052	1.80675	1.35373	1.58719	1.11871	1.45274	1.11614	1.25269	1.38989
EVM0002217	20.2339	21.9942	15.6763	11.0838	16.5515	13.4902	27.8945	19.2519	22.6008	11.9304	10.2354	9.14126
EVM0002218	11.1634	7.60097	9.82614	5.59036	5.20556	5.1131	10.4014	7.54438	9.10533	8.1719	5.37482	5.37
EVM0002220	23.4194	26.3898	17.0384	8.90151	43.7654	18.7552	31.2867	21.3547	27.2794	35.2086	19.9238	24.3392
EVM0002221	2.09689	1.3206	1.69475	2.48848	1.43198	2.5901	0.929446	1.09084	1.5481	1.37824	1.50132	1.35675
EVM0002222	4.9683	4.30728	5.69138	3.11132	3.6083	3.59167	5.29903	3.82621	5.16191	4.21124	3.10997	3.58303
EVM0002224	0	0.0793082	0.223492	0.130735	0	0	0	0.314369	0.0995155	0.259213	0	0
EVM0002225	65.2779	27.9263	111.681	27.2751	34.6193	38.1647	31.6509	23.8385	98.1019	122.904	86.9896	426.316
EVM0002226	4.8253	4.4528	6.03137	3.45261	9.98922	6.20352	6.54618	5.71778	6.88704	10.2464	6.02831	7.62312
EVM0002228	0.125324	0	0	0	0	0.348975	0	0.265971	0	0	0	0
EVM0002231	19.9134	18.3143	11.6309	14.6235	10.8924	13.6327	26.4311	12.0113	18.8921	7.90069	10.3807	6.33768
EVM0002232	0.346316	0.566189	0.535709	0.935712	1.58075	1.58461	0.9635	0.953996	0.683837	1.03816	1.88256	0.547141
EVM0002233	0	1.24365	0	0	0	1.46413	0	0.565485	0.987061	1.25877	0	0
EVM0002234	0	0.146178	0	0.0682832	0.074862	0	0	0	0.053519	0	0	0.402266
EVM0002235	9.03525	7.46647	10.9648	12.6684	17.5201	14.7808	10.2826	10.2551	9.40337	14.2881	21.6756	15.8205
EVM0002236	0	0	0.153734	0.0450853	0	0	0	0	0	0.0901282	0	0.154215
EVM0002238	15.5819	13.9228	16.0895	36.2691	26.506	24.0018	14.7051	15.1835	15.1966	24.1541	25.8013	27.7613
EVM0002242	12.3428	13.6723	10.683	9.78426	12.0378	12.1533	13.167	12.6762	12.0295	12.245	9.68956	8.2926
EVM0002243	5.73571	7.12187	6.14161	6.15804	6.24755	7.08062	5.62756	7.27388	5.22838	5.4858	5.8981	5.78932
EVM0002244	5.89751	3.95118	4.88558	3.77483	3.49886	4.19328	5.04102	2.98988	5.56478	3.63262	4.8358	2.85851
EVM0002246	1.45331	0.781644	2.30848	1.55985	4.18178	1.28636	0.530892	0.943626	0.964498	2.87256	2.56667	1.11742
EVM0002247	0.736332	0.242911	0.279944	0.110262	0.462199	0.683509	0.508542	0.346929	0.0854924	0.639608	0.434972	0.571256
EVM0002248	0	0	0	0.074588	0	0	0	0	0	0	0	0
EVM0002249	0.470021	0.712875	1.48783	0.351455	1.48775	1.1266	0.52669	0.976446	0.900377	1.54874	1.4703	0.446507
EVM0002250	1.7033	2.74345	3.30021	0.843328	1.00813	1.92659	2.8523	5.02715	3.85379	2.76624	1.6875	2.51322
EVM0002252	19.1113	20.6006	21.3343	18.097	12.2844	27.2023	18.5584	29.6175	19.4302	20.601	20.5901	20.5582
EVM0002253	0	0	0.426812	0	0	0	0.186254	0	0	0	0	0
EVM0002254	11.5635	12.4925	10.9032	6.03037	6.94292	7.09006	12.1503	13.463	10.007	7.63272	7.12321	8.1807
EVM0002255	1.53249	3.3152	2.19817	10.6974	11.9684	9.9532	1.07692	1.62527	1.38828	7.66665	11.0866	10.9436
EVM0002256	2.15432	1.87819	2.42118	1.8943	2.0834	2.87814	2.4045	2.10996	1.91766	2.25235	2.08581	2.22216
EVM0002258	0.343034	1.1357	2.26696	3.10613e-15	2.19946	0.624644	0.493269	0.68891	0.769246	1.59648	0.611252	2.05666
EVM0002259	15.4689	17.1705	15.322	18.8493	17.1768	15.8266	14.9673	17.7582	15.4758	18.7487	15.5375	17.0666
EVM0002260	6.83945	4.9431	6.76705	5.38186	5.55046	8.5689	5.44829	8.68789	5.90522	5.01249	6.06176	6.54414
EVM0002261	7.37724	6.13219	7.43283	8.99263	6.73155	7.47043	9.66183	8.50008	7.31282	6.16438	6.94558	7.27973
EVM0002262	0.0504861	0.0494918	0	0.0693214	0.0740811	0	0	0.218259	0	0	0	0
EVM0002263	9.63187	10.4998	8.33984	2.35164	2.73513	5.61711	8.47404	9.41822	9.05261	6.61621	5.1248	8.73336
EVM0002266	5.95743	6.12106	6.00725	6.83324	5.16779	7.55897	4.61329	5.67677	6.55942	6.29953	7.69472	5.06478
EVM0002268	11.3802	7.84576	12.1051	6.55833	8.04332	12.1444	10.0784	11.1621	9.71456	6.02331	17.4607	11.2654
EVM0002269	0	0	0.143632	0	0	0	0	0	0	0	0	0
EVM0002270	1.81935	1.63895	2.91186	2.24657	3.08698	1.90864	1.0909	1.82129	2.09397	4.0248	4.0779	2.49503
EVM0002271	0.126866	0	0.148261	0	0.392566	0.186191	0	0	0.411973	0.169583	0	0.407829
EVM0002272	0.549685	1.73462	2.13202	0.931605	0	0.815231	1.28339	0	0.735446	0.745964	1.15607	1.88151
EVM0002273	1.01569	1.11687	0.340607	0.985246	46.4133	0	0	0	0.30923	3.34625	4.43347	1.4802
EVM0002274	0	0	0	0	0.05255	0.0520453	0	0	0	0	0.0493105	0
EVM0002275	2.46288	3.90938	2.29725	1.68291	3.73985	3.7067	3.37633	5.75407	3.59575	1.86398	3.15023	2.59751
EVM0002276	16.0408	17.8346	16.2765	15.3378	21.0559	22.876	17.94	13.1452	23.6701	15.3687	11.327	16.2227
EVM0002277	5.18277	11.3922	10.0905	14.3819	8.80665	30.6628	8.86023	9.60241	4.4221	13.1995	17.7356	7.17855
EVM0002278	12.1527	10.6927	7.49373	5.97601	6.24957	8.91376	17.085	10.7131	9.54222	7.84206	8.9376	4.64562
EVM0002279	83.9945	87.8691	63.7485	62.1675	63.8884	66.1493	102.792	93.1838	91.4847	55.3216	64.4402	53.8227
EVM0002281	1.42653	1.02163	1.26283	0.705211	1.64021	0.883098	0.839204	2.05781	0.775648	0.990949	0.944002	1.14632
EVM0002282	8.90157	8.74068	7.90303	8.2057	8.07616	10.5375	10.5918	9.46949	9.57137	9.68436	8.49678	11.1878
EVM0002283	0	0.331216	0	0.0661602	0.143421	0.142434	0.202729	0.158094	0.726632	0.131322	0.404058	0.954042
EVM0002286	126.527	102.543	70.7531	152.173	208.747	114.612	81.7863	92.9341	70.6726	142.982	98.7957	176.195
EVM0002287	28.4455	35.2354	35.5541	35.0814	37.9236	32.4152	31.8451	33.3413	33.0505	34.1042	34.0085	32.622
EVM0002289	16.3761	16.3125	13.6733	15.1301	16.6466	11.3672	17.9869	18.2661	16.4519	13.4518	13.4214	13.2381
EVM0002290	2.54537e-05	2.20896e-05	2.55471e-05	3.50533e-05	3.65286e-05	3.6003e-05	1.01281e-10	2.63041e-05	0.43574	0.000141385	3.1893e-05	1.01023e-05
EVM0002291	1.9099	2.88103	1.9667	1.61683	3.02588	0.961417	2.3201	2.56003	1.83581	1.90375	2.30932	1.57823
EVM0002292	87.5695	67.2357	51.5523	90.9696	78.9972	61.8144	60.6314	55.0127	40.988	89.7424	56.873	94.2924
EVM0002293	1.75609	2.01979	5.7586	1.78781	3.07462	2.37053	4.23996	4.52498	2.97812	3.2286	3.25872	4.3077
EVM0002294	13.1604	13.2974	9.64949	16.6646	11.9107	11.3126	11.56	10.8345	10.8076	11.7028	10.3268	12.8405
EVM0002295	20.2133	20.5738	17.6823	18.461	15.2017	14.6387	20.2425	18.6943	18.5378	16.8932	15.2912	17.9774
EVM0002296	0	0	0.0326694	0	0.0812807	0	0.0595161	0.0302589	0	0.0372939	0	0.0661657
EVM0002297	10.9847	11.0704	9.16215	3.34455	3.5419	7.04663	11.8622	11.3961	12.6	5.07889	4.19948	4.82734
EVM0002300	0.261793	1.85105	0.801488	0.135929	0.992194	0.837181	2.72925	1.00028	1.52441	1.48716	1.01213	1.33586
EVM0002301	2.20989	2.04649	2.24093	1.97325	1.78884	2.98056	3.16359	2.77493	1.78759	3.56186	2.23904	1.50228
EVM0002302	10.857	11.5861	8.63867	11.2447	9.46597	13.2933	12.4044	12.7864	10.4576	9.28524	9.27129	10.1558
EVM0002303	11.3252	12.7401	15.6374	7.83754	11.5687	13.9123	12.0092	12.6685	12.9528	8.38511	9.52961	6.78745
EVM0002304	0.596603	0.578918	0.795846	0.464166	1.63641	1.02757	0.531127	0.530378	0.530309	1.7061	1.16965	0.812367
EVM0002306	1.31328	1.06387	0.468721	0.608824	0.456941	0.376796	0.427657	1.83817	1.25726	0.253485	0.208614	0.303636
EVM0002307	1.29191	7.47649e-05	0.0906031	1.19898e-05	0.514227	0.780837	0.0340172	0.64122	0.0575892	0.0156444	0.069528	0.000135379
EVM0002309	1.90435	3.14613	1.03333	2.25022	3.24671	1.93566	2.96726	1.71806	1.01197	2.65097	2.35424	2.2699
EVM0002310	22.717	22.1078	16.8371	17.4218	21.2842	15.2916	19.6916	20.4844	17.086	17.3316	18.4102	18.7096
EVM0002311	14.2061	12.4255	9.53459	6.39805	7.77036	6.17804	12.8786	11.7326	11.5743	6.64203	6.56262	5.61112
EVM0002312	1.51095	2.31371	1.95628	1.89199	14.7192	1.29737	1.10446	2.35963	1.54695	3.54231	2.05218	5.18607
EVM0002313	30.867	44.1166	25.4376	35.6936	24.6872	26.6286	43.0078	38.1786	46.1873	25.3753	24.9861	24.5472
EVM0002314	0.47296	0	0	0	1.6974	0	0	0	0	0	0	0
EVM0002315	0.0972818	0	0.224739	0	0.0695762	0.0694916	0.0499142	0.104751	0.0506759	0	0	0.113552
EVM0002316	0.402214	0	0.774723	0.305255	0.456601	0.387548	0	0.0482854	0.281043	0.776765	0.244562	0.155038
EVM0002318	6.25477	6.01184	5.54078	5.85974	4.20811	5.73528	7.93109	5.12252	6.16512	4.47674	4.7877	3.68125
EVM0002319	29.8655	29.209	18.3885	20.7852	24.3292	30.342	33.2106	39.2943	24.2778	38.1316	43.8558	41.199
EVM0002320	9.90876	10.5639	8.10547	7.60773	4.44689	6.72552	8.43379	7.99402	11.882	6.23061	5.55305	5.83652
EVM0002322	1.37463	0.758732	1.16416	1.95767	2.16099	1.68308	2.18544	1.62963	1.53781	1.39157	1.77279	1.11214
EVM0002327	6.0349	6.21652	4.59207	3.56041	4.2917	5.09229	7.83038	5.57516	5.71833	3.84777	3.86698	3.09272
EVM0002328	6.25462	17.5649	8.83599	5.44922	16.6024	11.1999	13.2375	10.7568	9.42199	11.562	10.2839	6.71944
EVM0002329	0	0	0	0	0.0836046	0.083711	0	0	0	0	0	0
EVM0002330	0	0	0	0	0.385159	0.750779	0	0	0	0	0	0
EVM0002331	0.567994	0.428534	1.01643	0.822809	2.00997	1.7304	0.668329	0.267071	0.956965	1.37019	0.62372	1.53189
EVM0002332	0	0.0387896	0.231056	0.274314	0.29384	0.0585704	0	0	0	0	0.05539	0.0931828
EVM0002335	0	0.0926322	0.221273	0.129399	0	0	0	0.208236	0.303571	0	0	0.108607
EVM0002337	1.76666	1.91681	2.72585	10.7281	16.7091	8.818	1.65879	3.44063	2.06708	14.3664	9.52675	21.1763
EVM0002338	0	0	0	0	0	0	0	0	0.0815727	0.100946	0	0
EVM0002339	22.7049	23.6089	23.2582	13.7227	24.409	14.2721	22.765	26.9127	24.6825	16.2971	15.6609	16.3888
EVM0002341	0	0.302599	0	0	0	0	0	0	0.161294	0	0	0
EVM0002343	2.74315	1.80997	1.95657	3.12603	1.70876	2.27862	2.63702	1.48191	1.5807	1.33681	1.89011	2.8544
EVM0002344	23.4977	21.0892	24.5572	47.6765	36.8129	36.5977	22.8309	25.373	22.3836	35.3397	32.9515	32.5093
EVM0002345	48.2036	46.9455	49.6661	49.3267	45.4887	46.4776	45.4196	52.139	47.1554	45.667	43.813	42.6187
EVM0002347	16.9752	18.1691	14.4687	122.331	70.187	26.4979	26.2857	21.3649	22.1522	35.0209	53.3406	57.4187
EVM0002349	12.2722	11.0387	13.4461	9.7265	9.20334	12.1265	11.8027	12.2381	10.3171	9.60078	10.9731	10.8595
EVM0002350	0.222122	0.0788741	1.48533e-37	0.0980681	0.11664	0.227611	0.238821	0.24489	0.16946	9.78285e-46	0.215804	0.56058
EVM0002351	2.63463	3.15055	2.99591	2.29079	2.60739	3.11487	3.31268	3.36099	4.1542	3.07408	1.919	2.82187
EVM0002352	6.02952	4.84483	7.66386	5.29234	5.46627	6.52128	5.97875	6.9437	7.79874	7.7276	7.57007	7.88882
EVM0002353	0.246093	0	0	0	0	1.17618	0.263698	0	0	0	0	0
EVM0002354	41.0345	48.0484	44.8553	50.188	42.4614	43.077	47.3742	48.9405	48.4385	47.9553	45.8964	34.9256
EVM0002355	3.68484	4.38485	3.95899	2.88052	3.18029	4.0198	5.13807	4.48438	4.07754	4.72422	4.48458	4.23539
EVM0002358	2.57165	2.46123	2.65391	26.5775	16.0286	14.3261	2.54385	3.2369	3.07619	10.2842	10.6301	10.3035
EVM0002360	5.4096	5.6154	3.46584	3.13384	4.26483	5.12741	4.68935	4.80171	5.57173	4.99838	6.32276	3.87916
EVM0002361	0.210382	0.967183	0.489733	0.334114	0.511244	0.613019	0.287555	0.415709	0.623267	0.474714	0.0966297	0.701189
EVM0002362	12.4514	10.1724	9.39355	10.4391	11.6162	9.9381	8.76568	12.1124	11.5467	12.1516	8.51144	12.2884
EVM0002363	0	0	0.187509	0	0	0	0	0	0.0874674	0	0	0
EVM0002364	16.191	17.7157	16.8219	16.1388	16.119	12.8639	18.031	13.7368	13.8884	15.2585	12.4257	15.774
EVM0002365	4.35674	3.78348	3.14372	4.78195	3.24267	4.11238	2.75164	4.20406	4.10829	3.50843	4.6533	3.92932
EVM0002367	6.04546	4.19064	5.18338	4.99839	4.95736	4.99746	6.77761	6.97136	6.58654	5.99472	5.03144	5.19238
EVM0002371	0	0	0	0	0.129546	0	0	0	0	0	0	0
EVM0002372	9.31704	12.1405	7.38061	8.84202	9.35538	8.44433	15.0317	7.90998	12.4217	7.95796	4.08868	3.08372
EVM0002375	8.43579	11.1234	16.5103	8.08812	16.8591	14.4881	14.1155	9.78379	11.7761	14.8635	14.3311	12.7237
EVM0002376	0.880988	0.541858	1.06784	1.8033	3.77394	0.850001	1.07225	0.635482	0.986629	1.23085	0.944461	0.607558
EVM0002377	0.0763129	0.898566	0.0881624	0.034608	0.219777	0.547928	0.41867	0.354377	0.504733	0.744179	0.311466	0.595939
EVM0002378	30.9718	33.7249	53.6746	21.0694	36.8422	40.6064	51.4856	49.7689	48.0572	37.42	54.365	33.3341
EVM0002380	2.13606	2.28693	1.06463	1.081	1.12884	1.63704	2.15514	0.620244	0.168102	0.691861	0.308207	0.109433
EVM0002381	0	0	0	0	0	0.592125	0	0	0	0	0	0
EVM0002382	14.9729	15.8281	16.6196	10.7179	11.8885	17.171	13.172	14.4591	14.1027	12.8132	14.8388	14.2228
EVM0002385	105.668	74.1887	80.2921	92.1983	57.8084	49.3595	59.4606	57.2827	59.962	79.7924	43.9171	62.2563
EVM0002386	13.9043	16.0861	13.7772	18.1247	18.0002	16.8511	14.5394	16.3256	14.0631	17.021	17.5461	17.5694
EVM0002387	5.59844	3.78635	4.72355	2.96007	2.57728	3.7341	3.80255	4.44267	6.51871	3.47798	3.83326	3.02892
EVM0002388	5.62413	5.15151	6.37161	2.23043	3.55319	5.28295	6.90809	3.2392	4.13524	2.63885	3.14489	3.60963
EVM0002389	89.0071	103.466	122.437	106.619	141.843	188.304	147.438	167.673	146.691	233.159	152.697	235.766
EVM0002390	42.1639	28.9095	25.2162	125.945	115.564	88.4969	21.7662	30.9894	21.6782	90.4133	105.473	102.28
EVM0002391	30.9245	25.3415	32.2648	31.7657	32.9162	26.9296	23.9685	24.2293	25.7243	22.72	28.1682	29.1107
EVM0002392	1.05524	1.12301	1.98909	1.34476	1.11756	0.995993	0.847337	0.813167	1.54713	1.41441	0.315511	1.65556
EVM0002394	12.4687	16.1536	14.1684	7.85152	10.0162	11.9116	12.4018	11.9051	14.6012	13.9634	9.24834	13.5157
EVM0002395	0.850198	0.240852	0.523394	0.246004	0.565623	0.299945	0.347584	0.323471	0.578391	0.478034	0.366125	0.457068
EVM0002396	0	0	0	0	0	0	0.313122	0	0.319158	0.527784	0	0.114768
EVM0002397	0.034524	0	0.199062	0.0467439	0.149852	0.148025	0.0361205	0.110955	0	0.274325	0.187283	0.276875
EVM0002398	23.2418	19.3757	21.3663	31.4514	23.6687	25.185	19.9579	21.0227	17.1007	26.2599	20.0702	22.026
EVM0002399	6.43492	11.3518	8.4664	3.24091	2.38756	5.1902	7.0833	5.80641	5.10202	3.21321	2.69862	3.48515
EVM0002400	0.391036	0.191118	4.08531	0.415051	0.58596	1.89546	0	0.430494	0.629004	1.93294	1.36944	0
EVM0002401	6.21155	7.78683	6.74095	6.09204	8.65253	15.2062	9.17059	10.6378	9.65321	12.0193	9.90177	6.51397
EVM0002402	30.1983	32.2513	30.874	24.9737	22.5845	25.3116	36.3436	33.3863	38.1655	22.8885	24.5116	23.2959
EVM0002403	3.83577	6.14086	4.13215	3.7497	6.61844	5.47486	6.14167	2.49372	4.49524	2.90909	2.19665	5.28624
EVM0002404	0.0823824	0.161918	1.05928	1.0179	0.485017	0.358712	1.54175	0	0.352612	1.76892	0.682114	0.47428
EVM0002405	2.15239	2.33843	3.29241	2.76807	4.07583	3.10785	2.29739	3.2888	3.58962	1.60144	6.11433	4.63118
EVM0002407	0.833484	0.833239	1.33679	0.475575	0.72733	0.62583	0.521772	1.20931	1.13479	0.637676	0.446403	0.578021
EVM0002408	0.154889	0.151115	0	0.210644	0	0	0.660551	0	0.168823	0.213949	0	0.342111
EVM0002409	82.6181	71.6075	69.7914	60.2511	65.7677	63.5973	79.4459	73.2752	64.3752	59.6184	52.0389	50.1144
EVM0002410	2.26789	1.8506	4.30226	0.640605	2.24692	2.21855	3.01527	4.2468	3.11498	1.66145	4.32469	2.65872
EVM0002411	1.4131	9.08729	12.0199	21.8564	21.9389	31.1906	5.13404	13.3923	9.80647	31.0166	39.2337	36.9967
EVM0002413	0.283329	0.590049	1.05773	1.51794	6.46475	1.98196	0.757602	1.60057	0.921236	3.40636	1.26496	3.93
EVM0002414	2.85845	1.33135	1.53112	2.0511	0.896058	1.23257	0.261585	1.29938	1.65581	0.233775	1.31813	1.69732
EVM0002415	0	0.0804784	0.0641032	0.151613	0.285757	0	0.0281172	0.029799	0.115431	0.223659	0.152762	0.129812
EVM0002416	5.076	4.93008	7.19322	6.82344	5.20866	6.70571	4.31556	6.50012	5.06949	5.33742	7.49139	5.4172
EVM0002417	4.20457	2.8743	3.34059	2.06793	1.72128	1.6439	3.19586	2.85369	3.65664	2.09547	2.82586	1.84688
EVM0002418	4.40072	5.11794	3.94796	3.05818	2.57672	3.23746	5.56946	5.06496	4.43258	3.86689	3.17071	3.10224
EVM0002419	0.214089	0.267946	0.310207	0.746615	1.23497	0.976666	0.0552141	0.235607	0.1125	1.21668	0.435577	1.57521
EVM0002420	1.03898	1.08033	0.978499	1.29906	1.9774	0.976272	1.36741	1.96209	1.33388	3.18404	1.69064	2.07597
EVM0002422	1.87591	1.29665	2.26424	1.6128	2.82964	2.00255	1.30028	1.59433	1.7418	2.42352	2.74309	2.17429
EVM0002425	45.2526	53.6536	52.5799	48.7913	56.9031	72.1224	67.0047	71.0033	53.9369	47.1008	82.6323	38.3863
EVM0002426	18.6437	18.4872	15.7261	19.3798	22.055	18.1717	18.63	19.046	17.3527	17.4229	16.9199	13.9843
EVM0002428	0.412194	0.163903	0.480511	0	0.184396	0.607154	0.517925	0.31663	0.311364	0.724946	0.796279	0.238808
EVM0002429	1.30608	1.54818	1.35023	0.407704	0.517186	0.81926	1.04582	1.58315	1.04184	0.90594	1.185	0.957983
EVM0002431	2.11598	3.56175	4.03985	8.47249	7.6597	7.52011	1.9902	3.56749	1.1848	4.06928	4.74196	6.48267
EVM0002432	0.0350216	0	0.410534	1.44773	0.881461	0.204054	0.144122	0.060524	0.148642	0.577814	0.147299	0.409967
EVM0002433	0	0.160793	0.0643682	0.0746016	0	0.321359	0	0	0	0	0	0
EVM0002434	14.7396	14.919	10.1847	14.6289	14.6827	13.0704	14.7057	14.009	13.0316	12.9332	15.1628	13.2784
EVM0002436	5.58988	4.16954	6.7777	69.1694	45.3427	40.1475	6.02084	5.97536	5.94191	33.1549	39.2147	32.4894
EVM0002437	0.483532	0.372084	0.0743291	0.614978	0.188191	1.62706	0.426878	0.555793	0.404839	0.64474	0.573445	0.374996
EVM0002439	0.447693	0.458296	1.40835	0.89284	1.38537	0.656648	0.402756	0.22703	0.739969	1.39378	0.182788	0.805517
EVM0002441	8.99748	5.91509	6.60338	7.46407	6.18361	5.78663	9.24908	9.38378	7.8222	6.33297	8.84128	5.58177
EVM0002442	0.67794	0	0	0.183504	0	0.771494	0.853577	0.293194	0.438927	0.176976	0	0.77415
EVM0002444	6.42632	7.99296	12.7145	12.2559	8.95425	12.6256	6.97084	9.39087	8.7348	16.1684	11.5926	16.2964
EVM0002445	1.85486	2.2169	2.65138	1.13336	2.26719	2.59505	1.49133	1.91265	1.07922	3.75147	3.10722	3.64206
EVM0002446	0	0	0.0712324	0.0834272	0.0881686	0	0	0	0	0	0	0.0711443
EVM0002447	0	0	0	0	0	0.28125	0	0	0	0	0	0
EVM0002448	0.142818	0	0.493317	0	0	0.200367	0	0	0	0.373288	0.382462	0
EVM0002449	0	0	0	0	0.182657	0.0611818	0	0.0449695	0	0.0564332	0.0573872	0
EVM0002450	6.01279	6.61321	4.90432	7.93651	6.99398	6.87112	9.09442	6.34963	7.57622	6.34641	4.80771	4.37611
EVM0002451	6.23876	7.26937	3.45309	9.36046	7.46482	6.6051	7.01656	8.82883	6.30042	8.79803	7.15376	6.89361
EVM0002452	0	0	0	0	0	0	0.105498	0	0.107218	0	0.204384	0
EVM0002453	0.106541	0.29793	0.27878	0.144517	0.524141	0.129854	0.312087	0.144822	0.526984	0.382387	0.349845	0.647045
EVM0002454	0	0	0.0954126	0	0.12036	0.824606	0	0	0	0	0	0.370629
EVM0002456	11.7968	11.4011	11.7061	10.5558	12.8017	12.4148	14.4565	13.0109	13.345	12.1104	13.2829	10.703
EVM0002457	0.0742603	0.435903	0.385604	0.405279	0.432516	0.107374	0.534358	0.120185	0.0389363	0.148868	0.203078	0.216768
EVM0002458	6.32858	6.93284	7.15905	9.82136	8.85347	10.2578	7.04617	8.56197	7.91549	9.81277	11.5053	10.4311
EVM0002460	14.8534	16.1576	14.225	14.3967	15.2493	13.9664	14.8462	19.0472	14.666	15.0274	15.0359	14.3255
EVM0002461	1.62335	3.0685	4.09338	2.03581	2.59201	1.28004	2.99514	4.7559	1.74544	4.02415	1.89776	3.85357
EVM0002462	5.26902	4.42015	6.59216	5.31123	5.86935	5.43538	4.47692	5.47614	5.07186	5.69085	4.02772	4.38275
EVM0002463	1.518	1.25698	1.89503	1.99871	1.21384	0.885098	1.36094	1.47091	1.91441	1.31124	2.16218	1.681
EVM0002464	9.02483	9.59045	8.64795	11.2282	9.786	9.06485	9.45785	9.68962	9.3654	9.62252	9.61353	10.191
EVM0002466	6.56624	5.29334	5.41442	5.41778	4.90073	5.1258	6.12174	5.51107	7.07218	5.29939	4.64099	5.15361
EVM0002467	0.113808	0.778012	0.332089	0.547941	0.604797	0.342554	0.533045	0.693129	0.366183	0.23262	0.238246	1.04191
EVM0002468	5.51873	5.16277	5.58069	5.1521	3.37125	4.79487	5.20703	3.74063	6.59938	3.12922	3.72663	4.88243
EVM0002469	22.2174	24.0227	23.1141	17.4805	18.9875	21.5775	22.0571	20.3274	21.5163	18.9692	18.7821	18.4402
EVM0002470	5.60515	4.71344	9.64064	6.03198	4.28331	5.75352	4.96238	6.15212	5.0773	6.35443	5.67412	5.68706
EVM0002471	0.0826027	0	0.0958156	0.337965	0.121473	0	0.249802	0	0	0	0	0.384936
EVM0002472	28.8787	41.2927	28.6178	83.4176	66.6821	97.0489	41.1077	40.829	33.7277	86.654	75.1357	65.4379
EVM0002475	35.9571	38.6529	43.4332	31.4356	29.9737	25.175	38.9837	34.3504	35.4829	27.8672	19.7916	25.4486
EVM0002477	0.142022	0.138774	0	0.0484048	0.619718	0	0.512443	0.114201	0.0746261	0.0475675	0	0.0825385
EVM0002478	1.26098	1.19313	4.83211	1.19753	4.00421	3.77149	1.26397	1.41003	1.97849	3.16033	3.97554	4.8338
EVM0002479	0.51365	0.579795	0.605189	0.183882	0.957811	0.91964	0.024446	0.797414	0.538916	0.185377	0.664078	0.435327
EVM0002481	0.0163027	0.627357	0.507172	0.116203	0.518603	1.53219	0.459794	0.66251	0.474936	0.232718	0.603514	0.199387
EVM0002483	13.8225	14.3328	13.6899	11.9153	13.1141	12.585	14.6146	14.6479	14.5337	14.6074	11.659	11.2525
EVM0002485	2.53529	2.67149	3.48319	3.19356	3.1828	4.52574	5.36376	3.76457	4.43646	4.54864	3.05843	3.17516
EVM0002486	9.13354	6.79625	6.63963	9.1416	6.78409	7.46488	11.3122	8.54744	8.9216	10.2839	7.50162	6.18737
EVM0002487	0	0	0.368843	0.172104	0.186608	0.929051	0.0660089	0	0	0.514579	0.0876913	0.286389
EVM0002490	0	0.0888181	0	0.123576	0	0	0	0.14816	0.0976486	0.0615731	0.565906	0.153322
EVM0002491	0.472485	0.393452	0.924039	0.58609	1.15074	0.676415	0.160619	0.27994	0.394455	0.692207	0.83913	0.559172
EVM0002492	14.174	10.2051	10.8695	45.6173	37.2766	37.5874	10.9153	10.6202	9.9431	34.0752	45.0189	44.4467
EVM0002493	20.4278	19.9011	19.6772	15.5896	19.8513	25.2681	12.6465	6.43213	12.3891	25.4988	28.6056	22.3876
EVM0002494	8.17841	9.44445	9.96569	9.0441	8.92445	8.39619	8.92341	7.93947	8.08929	9.11522	9.41985	10.024
EVM0002495	11.2169	12.9501	12.5443	7.82923	11.6879	7.66422	11.3782	13.6525	13.3194	10.6702	10.1032	8.5973
EVM0002496	0	0	0	0.0641079	0.136726	0.06803	0	0	0	0.158076	0.0324266	0
EVM0002498	0.206059	0.668285	0.154622	0.21122	0.332169	0.678486	0.282135	0.442924	0.0556152	0.994275	0.564135	0.412719
EVM0002499	0.107435	0.847442	0.67285	0.111765	0.29058	0.450992	0.278255	0.295523	0.350093	0.35668	0.421502	0.396901
EVM0002500	13.8764	14.4651	14.6681	16.0474	16.0592	14.9474	13.5612	16.3792	12.2524	14.9421	14.9782	14.5947
EVM0002501	15.5974	14.3371	17.4587	4.30389	6.06195	7.77669	11.9694	15.0311	14.7724	7.21834	6.43565	10.0967
EVM0002502	13.9891	16.3303	14.3228	20.2849	15.6256	12.9329	13.4214	12.8182	15.1351	14.8852	12.447	15.5471
EVM0002503	3.23968	2.46162	4.15561	4.74128	2.48969	5.20201	3.39408	4.19144	4.22751	5.02613	3.32134	4.70811
EVM0002504	2.4791	2.46711	1.01271	2.19065	1.45379	1.52761	2.90833	2.47339	2.1414	2.22979	1.61492	1.58727
EVM0002505	2.29713	1.70771	2.38767	2.49422	2.13911	1.54376	2.16791	2.30352	1.67766	2.4412	2.17677	2.69171
EVM0002506	0	0.140644	0	0.193086	0	0	0	0	0	0	0	0
EVM0002507	0.775655	1.07574	0.598083	0.48714	0.727738	0.826238	0.36416	0.997326	0.543645	0.65718	1.06771	0.303425
EVM0002508	0.0841051	0.055574	0.160757	0.114457	0.121706	0	0.116716	0.0594631	0.0298509	0	0	0.0322623
EVM0002509	13.6471	14.3471	17.8553	15.6294	15.0848	13.7498	13.8135	14.1656	13.5392	16.8901	14.6196	17.0365
EVM0002511	4.67516	5.06425	3.21536	2.20089	3.84513	2.22437	5.22959	5.25916	5.43596	2.18337	1.91452	0.792638
EVM0002512	0.241434	2.11036	3.85887	0.581096	3.39319	1.28329	0.83874	1.04036	1.28079	0.572285	1.42621	2.01389
EVM0002514	1.86464	2.39257	3.3149	0.996774	1.22787	2.27491	2.78771	3.41414	3.14357	1.77571	1.43799	1.14508
EVM0002515	0	0	0	0	0.296485	0	0.100921	0	0.311721	0	0.137391	0.429435
EVM0002516	2.80245	3.47253	3.3431	1.71461	2.01948	1.76616	3.90561	2.79961	2.21962	1.88479	2.40147	1.4425
EVM0002517	3.35432	2.52266	3.64647	0.0675583	1.58551	2.79304	4.50893	0.840065	2.75509	0.854951	4.01433	0.0179423
EVM0002518	7.96112	7.12154	7.43133	6.99983	6.37365	7.00888	6.64733	7.63631	7.38786	6.70358	7.4653	7.08189
EVM0002519	0	0	0	0	0	0	0.111128	0.11756	0	0	0.29192	0
EVM0002520	0	0	0	0	0	0	0.608209	0	0	0	0	0.598695
EVM0002522	2.66793	4.82067	2.84058	2.57771	1.5039	2.50466	5.79483	4.4147	6.70869	0.951581	1.07512	0.804066
EVM0002526	0.770889	0	0	0	0	0	0	0.222189	0.210751	0	0	0
EVM0002527	9.10523	9.73381	5.07234	5.51954	7.57486	6.49194	11.078	5.66453	14.5862	8.32466	4.62091	4.86823
EVM0002528	0.0741343	0	0	0	0	0	0.0379948	0	0	0	0.0516122	0.0429416
EVM0002529	0.0540761	0.0530574	0	0.217511	0	0.0738703	0	0	0	0	0.142398	0.0614815
EVM0002530	0.240147	0	0.285948	0	0	0	0	0	0	0	0.66389	0
EVM0002531	16.1589	16.9226	21.6118	9.93844	9.78882	16.7494	16.8306	22.9157	17.3885	12.4075	14.3504	9.50445
EVM0002532	29.7669	27.2336	30.1922	30.1986	37.3535	34.2981	20.6848	28.6065	27.2921	24.9378	43.6349	29.9981
EVM0002534	0.0828828	0	0	0	0	0.114538	0	0	0	0	0	0.18802
EVM0002535	3.08865	4.7201	9.02154	10.9577	9.31407	7.11695	7.74116	5.18338	5.1102	8.77009	7.98359	8.79679
EVM0002536	11.1821	10.1542	10.733	12.7597	9.77426	9.13298	11.0008	9.07335	10.558	11.1212	9.37556	11.8577
EVM0002539	11.881	9.20964	10.7166	17.452	14.4544	17.2209	11.4623	14.3722	9.90735	15.1467	13.4955	12.2149
EVM0002540	4.50356	5.94259	5.74504	7.57516	5.61666	7.242	6.20476	7.4763	6.75663	6.823	8.72713	6.42067
EVM0002541	1.37229	1.60766	3.15497	1.02824	2.37336	4.22557	1.62839	1.40914	3.32267	2.54295	1.52629	1.19413
EVM0002546	1.80848	2.12021	1.74679	2.06683	1.93839	1.45054	1.72657	1.41099	1.37497	1.67012	2.27155	1.42169
EVM0002547	7.07819	6.43904	6.9815	5.72267	7.53664	5.72595	7.87243	8.22528	8.0274	6.03497	8.06975	7.58132
EVM0002548	6.59779	5.81558	6.35776	3.72104	4.61376	6.5964	9.83247	7.38561	9.08341	6.91903	5.98177	5.33676
EVM0002549	1.29173	1.10956	1.01718	1.4834	0.779334	0.55453	0.646772	0.72719	1.02576	0.466383	0.633697	0.787642
EVM0002550	41.9034	41.1066	46.476	36.7649	46.681	34.813	38.4035	42.3212	41.9939	45.6444	43.2106	45.1765
EVM0002552	1.29719	1.42374	1.59516	0.808599	1.26887	0.999676	0.985767	1.0538	1.62934	0.72876	1.17556	0.760948
EVM0002553	1.59805	1.18909	2.86069	3.22981	3.85317	2.80853	1.79803	1.30118	2.38618	5.56038	4.33042	5.22511
EVM0002554	2.97996	3.88657	1.51101	0.387581	0.871009	0.430307	6.26892	3.52824	4.45484	3.29599	0.991861	1.11702
EVM0002555	3.33242	4.14881	3.59319	3.35257	5.04567	2.85461	3.09116	2.90492	4.10662	4.15385	2.94886	3.86936
EVM0002556	0.413277	0.406674	3.55199	0	0	0	2.24629	0	1.86411	0.570439	0.590984	0
EVM0002558	2.15748e-67	1.95498	0.993897	0.761191	0.427503	1.30462	0.294025	1.46173	1.8725	1.49853	1.55253	1.5274
EVM0002559	21.4714	9.37375	8.08252	25.8632	15.7323	14.0517	5.69496	7.10734	4.92552	24.6656	19.6417	24.2787
EVM0002560	0.576297	1.05796	1.06676	0.339931	1.25443	1.23962	0.608179	2.1937	0.629509	0.787806	1.72993	1.21523
EVM0002561	8.90323	11.6586	9.92691	9.83554	9.5965	11.6548	11.5586	16.4124	12.406	11.9899	14.2359	12.0682
EVM0002562	0	0.588762	0	0	1.58243	4.34809	0.647268	0.232377	0.221648	1.39966	2.0211	0.22258
EVM0002563	0	0	0	0	0	0.536189	0	0	0	0.731	0	0
EVM0002564	5.47471	4.56827	5.15972	6.96956	5.75668	7.17888	5.01804	5.05041	6.39573	6.3627	7.48376	6.64082
EVM0002565	28.3179	30.6355	31.0303	34.3333	33.3203	35.9927	27.4319	33.7747	26.4696	33.1724	39.5945	33.3296
EVM0002566	0.137742	0.218091	0.287898	0.0757564	0.081802	0.161895	0.20151	0.0299218	0.0883457	0.0375378	0.152491	0.128269
EVM0002567	43.0452	36.102	49.6223	57.6055	62.763	47.7876	35.5652	31.3013	29.1264	51.4423	44.2832	55.8742
EVM0002570	0.878195	1.12741	0.234081	0.739751	1.38214	0.294501	0.626625	0.362363	0.783996	0.727758	0.650075	0.938154
EVM0002571	0	0	0	0	0	0	0	0	0	0.208918	0	0
EVM0002572	0.845352	0.0469886	0.596078	0.635711	0.135175	0.267327	0.147995	0.151181	0.804479	0.309761	0.126402	0.970549
EVM0002573	10.7775	8.90591	7.54623	7.09064	4.05681	6.15174	7.84669	7.05107	7.29463	5.66788	5.42782	9.89625
EVM0002574	1.1762	3.03447	6.38471	4.83081	1.44289	9.41283	2.98606	2.42286	2.04429	8.48928	0.622355	3.29079
EVM0002575	0	0	0.200735	0.0788278	0.164601	0	0	0	0	0.0752593	0.0774408	0.0675305
EVM0002577	18.3346	15.2575	18.9145	13.9502	9.13482	12.3221	16.3106	16.7048	17.0147	13.1898	12.5413	11.1793
EVM0002578	5.62654	4.71166	4.31527	5.4606	5.81372	3.22326	4.05415	4.99394	4.12412	6.42763	4.46917	5.98405
EVM0002579	0	0.245755	0.169716	0	0	0	0.154292	0.369146	0.104074	0.0646322	0.197826	0.285752
EVM0002580	13.7703	12.7928	13.1565	10.7543	11.3025	11.1595	12.5927	13.0812	13.2282	11.8087	13.395	12.3678
EVM0002583	14.5884	12.7498	15.0178	11.8183	13.2186	14.1134	13.0469	14.7575	16.0865	13.1496	12.8661	14.2009
EVM0002584	3.81342	3.8984	3.31691	3.97287	3.50798	3.5637	5.00924	3.47534	3.95904	3.14476	3.40268	3.27831
EVM0002585	4.81092	8.22149e-05	0.903201	1.1471	2.7443e-05	2.74575	7.67093	0.00050104	4.64091	1.65123	3.01162	6.04897
EVM0002586	7.53313	5.6241	5.25611	6.57492	6.0463	6.75839	5.48751	5.62873	5.58464	6.40262	7.51963	7.17606
EVM0002587	9.76345	8.55964	8.22728	11.5978	10.3493	12.5451	7.97408	9.33065	9.21178	14.0647	11.1248	9.42112
EVM0002591	0.0897651	0.219137	0.156862	0	0.131254	0.196234	0.231071	0.192988	0.189522	0.423647	0.310072	0.156652
EVM0002592	0.228067	0	0.0875146	0.103762	0.111471	0.10992	0	0.980621	0.32066	0.101427	1.14052	0.0870744
EVM0002594	0	2.10399e-10	0.342319	3.83027e-10	0	0	0	0	0	0.382405	0	0
EVM0002596	33.9077	33.5934	30.1963	29.5523	40.7245	34.6077	38.7834	49.7656	44.6734	35.3621	42.7918	29.4962
EVM0002597	9.16189	11.8702	8.92523	8.64623	8.7211	9.88543	11.2663	9.60086	9.27532	7.52072	9.3322	9.16045
EVM0002598	0	0.0802869	0	0	0	0	0	0	0	0.0270384	0	0
EVM0002599	0.196466	0.23546	0.0481651	1.07658	1.75288	0.545488	0.684452	0.4453	0.535528	0.772235	0.437241	0.682949
EVM0002600	0	0.113353	0.560413	0	0.745537	0	0	0	0.515238	0	0.334178	0
EVM0002601	0.652244	0.985377	0.47055	0.521487	0.445972	0.405948	0.576465	1.17851	1.46782	0.189801	0.193052	0.19692
EVM0002602	29.7387	25.0058	28.6014	16.9625	12.4741	13.728	22.9953	25.9176	24.9751	16.295	13.5824	18.7905
EVM0002603	10.4574	9.22826	11.4962	7.64212	8.99523	9.28838	6.92499	9.05442	8.84614	10.8723	9.75015	10.2299
EVM0002604	6.14035	5.52235	6.70785	4.34395	4.44572	4.85785	6.21944	5.64038	6.94009	6.61796	5.12434	4.66145
EVM0002605	10.1089	11.2268	11.9294	7.20545	6.87216	7.00329	12.6431	11.5609	12.3676	6.94275	6.63568	6.5807
EVM0002607	3.29394	3.29407	4.245	2.71841	4.33292	3.73309	3.9313	4.20002	4.61542	3.80219	4.23808	3.50875
EVM0002609	2.10378	2.16297	2.11761	2.49421	3.53332	1.40326	2.45022	1.82333	3.04338	2.4203	2.05978	1.83551
EVM0002611	1.57981	1.31361	1.23541	0.191933	2.0237	0.19787	1.35396	2.20646	1.13823	0.827109	0.47467	1.2421
EVM0002612	16.7044	17.0544	18.5102	17.8096	20.0551	22.8343	23.9403	24.6035	23.2586	16.4794	21.6538	21.4938
EVM0002613	1.92799	4.00625	5.61448	3.43723	3.81935	2.4599	2.12038	3.66903	3.35074	2.51807	3.49708	3.00307
EVM0002615	23.2626	19.4501	19.3538	32.3598	26.8299	28.9836	18.7523	14.1684	14.8403	27.2022	24.1765	26.0338
EVM0002616	0.411961	0.55435	0.440685	0.311496	0.572788	0.243197	0.656542	0.703552	0.366381	0.411103	0.585421	0.521728
EVM0002617	0.384068	0.736569	1.15468	0	1.46773	1.45142	0.201997	0.872141	0.616987	0.783499	1.34364	0.212921
EVM0002618	0	0.20553	0	0	0	0	0	0.169179	0.111676	0	0.213457	0.120431
EVM0002619	16.7505	16.8045	12.3296	12.6576	11.593	13.0233	18.9991	21.9093	16.4776	11.6904	12.7495	9.95285
EVM0002620	0.00252727	1.42373e-05	9.59847e-07	0.480548	1.2598e-16	3.72736e-11	0.280579	3.90005e-05	0.224065	0.00228702	3.48039e-10	6.19939e-06
EVM0002622	0	0	0	0.0408976	0.39721	0	0	0	0.0643343	0.279191	0.284741	0.173541
EVM0002625	0	0	0	0	0	0	0	0	0	0.0331948	0	0
EVM0002626	4.12698	6.12896	5.97636	8.59788	8.95104	5.61507	6.34822	6.5179	8.88861	4.829	7.49057	5.64132
EVM0002627	14.0852	14.654	9.82628	9.54823	10.3571	9.74897	16.8209	11.6732	14.4878	7.89068	9.72929	7.59906
EVM0002629	0.325606	0.583201	0.629802	54.7999	42.1949	25.3102	0.616318	0.651798	0.344336	28.979	13.3036	17.6227
EVM0002630	58.8006	63.3355	46.0188	33.5047	23.99	43.9915	83.3284	52.3641	65.1821	25.1911	20.0617	18.9582
EVM0002631	3.07239	1.40193	1.27581	2.35195	1.37932	3.43334	2.0397	2.38129	2.23873	1.36887	1.28872	1.81793
EVM0002633	1.84084	1.35889	2.16341	1.375	0.685791	1.30364	2.44164	1.83169	1.5856	1.45422	1.03411	1.0966
EVM0002634	0	0	0	0.0209114	0.0898595	0.0224146	0	0	0	0.1249	0.0211502	0.0180579
EVM0002638	12.7117	13.1453	11.2698	12.4958	13.1719	17.2406	20.3187	13.6488	21.276	12.2385	13.5553	9.93462
EVM0002639	8.38464	8.45911	7.63571	10.8339	9.96515	9.44821	8.52394	8.53096	8.54318	10.3755	12.0017	10.1075
EVM0002644	9.0503	9.74404	7.72958	7.18807	8.53467	8.45524	8.36161	8.25888	7.13614	7.15061	8.29052	7.81308
EVM0002646	1.19933	1.35938	1.17517	1.14432	0.461348	0.836924	1.09264	2.04558	1.61836	0.588054	0.343947	1.15469
EVM0002648	37.8882	27.9364	25.9588	89.6965	62.9281	54.1676	27.0693	23.7755	27.1547	68.4728	45.5637	49.0616
EVM0002650	0	0	0	0	0.256625	0.0844189	0	0	0	0	0	0
EVM0002653	7.85116	12.2246	8.4993	10.9771	10.014	5.08881	9.76998	9.41939	9.46669	9.23743	9.13184	17.1985
EVM0002655	7.1219	5.75373	6.02524	7.32397	6.08426	8.37047	6.24407	5.26791	5.13812	6.61223	6.85611	7.09127
EVM0002657	23.9541	23.7103	19.7406	28.8028	35.2783	31.2828	20.4311	26.1229	23.4597	29.1433	28.2746	22.9006
EVM0002659	4.1363	3.92798	4.60885	5.43573	4.14132	4.7166	4.75903	4.44021	4.4149	4.57581	3.91046	5.05511
EVM0002660	105.335	120.407	91.8563	85.5715	87.6462	120.219	99.2187	135.407	114.729	104.183	121.419	102.87
EVM0002663	0.110288	0	0.0647976	0.226404	0.0826295	0.0820908	0.173191	0.121724	0.176891	0.151884	0.0774096	0.0637112
EVM0002664	39.074	43.2523	45.0267	36.5814	34.1582	45.5361	38.6521	43.629	42.3003	35.8174	45.2082	39.1152
EVM0002665	18.5847	14.6043	19.2344	16.9519	18.4589	15.6398	18.4324	18.3327	17.4629	13.957	16.0907	16.437
EVM0002666	2.63189	3.04021	4.61651	2.31474	2.5682	2.55275	2.25995	1.38363	2.93154	2.52212	2.25418	3.82566
EVM0002667	3.17144	2.88171	3.06118	3.29779	2.81767	4.01254	2.62812	3.5562	3.19209	2.75951	4.59443	3.31148
EVM0002668	0.276883	0.161133	0.12938	0.226678	0.247202	0.406356	0.114981	0.483305	0.177148	0.375216	0.153787	0.190597
EVM0002669	2.81354	3.06135	2.69999	1.52819	2.21255	2.56784	2.62851	2.20556	2.39461	1.81177	1.44976	1.76979
EVM0002670	5.46218	4.95839	5.13915	32.5025	37.6052	15.6102	5.68211	3.92799	3.93559	17.5839	17.0437	20.5843
EVM0002672	2.4398	4.30573	3.70858	1.93808	2.90027	1.66322	4.01065	2.74984	4.14268	2.35163	2.28509	2.21904
EVM0002673	2.5225	1.60139	2.10291	2.68056	1.03069	2.76694	1.67847	1.42454	1.65725	1.31867	1.71952	1.7773
EVM0002674	39.6959	40.5615	41.2201	37.0483	45.6523	38.1805	39.9623	48.9341	41.8552	31.4738	48.6239	32.1078
EVM0002675	14.6988	15.1387	14.3096	16.4136	12.9866	15.6219	16.3591	16.2302	14.6937	14.7032	13.3348	13.6322
EVM0002676	37.6457	37.2005	52.7389	59.5326	47.7231	55.3818	32.8667	37.5089	32.6638	54.8496	46.9672	54.7103
EVM0002678	15.6914	10.9968	16.8277	20.1047	11.0961	10.6579	10.4637	10.8643	12.1104	10.7629	10.2999	14.0786
EVM0002679	26.9665	26.8597	29.5176	20.4642	41.5494	32.165	24.4708	31.1542	42.464	42.8187	28.7221	31.8314
EVM0002680	6.80442	6.30985	6.02638	5.49256	5.88414	5.04654	6.85947	7.65261	7.13014	5.0966	4.94634	5.65066
[truncated: 48,342 more rows]
