# Supplementary material for: Uncovering candidate genes responsive to salt stress in Salix matsudana (Koidz) by transcriptomic analysis
Source: PLoS One. 2020 Aug 6;15(8):e0236129. doi: 10.1371/journal.pone.0236129 (PMC7410171; doi:10.1371/journal.pone.0236129)
Supplement: S4 Table — (XLSX) [file pone.0236129.s006.xlsx]

## Sheet: WRKY
EVM0054945
EVM0014069
EVM0023378
EVM0032766
EVM0039009
EVM0001601
EVM0017994
EVM0024755
EVM0006739
EVM0003794
EVM0047972
EVM0031970
EVM0051130
EVM0011417
EVM0027272
EVM0056306
EVM0028689
EVM0040957
EVM0057541
EVM0043542
EVM0001681
EVM0005527
EVM0053645
EVM0034121
EVM0016723
EVM0047156
EVM0052703
EVM0007101
EVM0024434
EVM0054035
EVM0041944
EVM0049797
EVM0013419
EVM0050447
EVM0039503
EVM0020736
EVM0047785
EVM0041531
EVM0055642
EVM0032942
EVM0008658
EVM0049581
EVM0033281
EVM0013768
EVM0005998
EVM0029565
EVM0002670
EVM0028859
EVM0014007
EVM0024781
EVM0035875
EVM0037281
EVM0031674
EVM0040075
EVM0041517
EVM0028210
EVM0042641
EVM0023991
EVM0013409
EVM0041145
EVM0022777
EVM0033151
EVM0027790
EVM0039562
EVM0044111
EVM0008762
EVM0020088
EVM0041271
EVM0047776
EVM0057778
EVM0054912
EVM0046914
EVM0044419
EVM0012518
EVM0017490
EVM0031186
EVM0057622
EVM0037366
EVM0002763
EVM0043230
EVM0050679
EVM0040551
EVM0008101
EVM0013009
EVM0012855
EVM0015670
EVM0015930
EVM0029831
EVM0010257
EVM0041184
EVM0002572
EVM0031483
EVM0054367
EVM0039437
EVM0035720
EVM0052422
EVM0020499
EVM0023382
EVM0042452
EVM0053284
EVM0016993
EVM0001572
EVM0053660
EVM0013319
EVM0043101
EVM0052749
EVM0057278
EVM0045668
EVM0053814
EVM0045856
EVM0004933
EVM0024747
EVM0038604
EVM0050008
EVM0013703
EVM0015611
EVM0023934
EVM0012393
EVM0031379
EVM0031947
EVM0003328
EVM0014028
EVM0057344
EVM0039957
EVM0046790
EVM0026313
EVM0015680
EVM0000414
EVM0046419
EVM0041743
EVM0038365
EVM0025338
EVM0041896
EVM0009780
EVM0018381
EVM0040990
EVM0056129
EVM0051835
EVM0016466
EVM0053191
EVM0003766
EVM0006696
EVM0001607
EVM0051482
EVM0008449
EVM0040081
EVM0051593
EVM0043769
EVM0002096
EVM0044801
EVM0046731
EVM0031601
EVM0041078
EVM0043791
EVM0047811
EVM0051691
EVM0015271
EVM0022203
EVM0006564
EVM0002364
EVM0004225
EVM0044239
EVM0022754
EVM0007122
EVM0027999
EVM0009354
EVM0054611
EVM0018931
EVM0007085
EVM0036059
EVM0049452
EVM0052653
EVM0013833
EVM0029583
EVM0012761
EVM0011547
EVM0028115
EVM0056506
EVM0048291
EVM0015803
EVM0057493
EVM0016628
EVM0019692
EVM0029174
EVM0027486
EVM0016129
EVM0032213
EVM0024768
EVM0054392
EVM0013281
EVM0006546
EVM0031710
EVM0054536
EVM0034411
EVM0008659

## Sheet: MYB
EVM0036311
EVM0033550
EVM0040022
EVM0045299
EVM0020118
EVM0024517
EVM0053251
EVM0003760
EVM0031356
EVM0029124
EVM0019401
EVM0040882
EVM0010743
EVM0018104
EVM0027218
EVM0020537
EVM0017223
EVM0000632
EVM0009176
EVM0022682
EVM0031195
EVM0013176
EVM0039132
EVM0049677
EVM0000804
EVM0007753
EVM0044917
EVM0029970
EVM0013217
EVM0029916
EVM0023615
EVM0039431
EVM0042126
EVM0010758
EVM0030543
EVM0052518
EVM0037538
EVM0033411
EVM0034920
EVM0012622
EVM0041679
EVM0019489
EVM0044952
EVM0027605
EVM0045953
EVM0005668
EVM0025086
EVM0050871
EVM0014674
EVM0043071
EVM0045502
EVM0038571
EVM0036098
EVM0046410
EVM0006454
EVM0024613
EVM0010081
EVM0023487
EVM0026136
EVM0003286
EVM0027302
EVM0035990
EVM0023491
EVM0016465
EVM0034891
EVM0019767
EVM0012942
EVM0049275
EVM0017302
EVM0030255
EVM0018694
EVM0029535
EVM0033322
EVM0013271
EVM0046281
EVM0037259
EVM0045363
EVM0001590
EVM0007046
EVM0053620
EVM0046294
EVM0030869
EVM0047159
EVM0006386
EVM0046127
EVM0018783
EVM0048256
EVM0048959
EVM0048250
EVM0049806
EVM0017182
EVM0036114
EVM0017855
EVM0044168
EVM0055172
EVM0019247
EVM0021107
EVM0004437
EVM0031873
EVM0026360
EVM0044125
EVM0019666
EVM0051361
EVM0021694
EVM0017444
EVM0008616
EVM0001713
EVM0057567
EVM0003237
EVM0037577
EVM0005868
EVM0040097
EVM0022140
EVM0019039
EVM0055757
EVM0039897
EVM0043850
EVM0000899
EVM0009990
EVM0055160
EVM0034502
EVM0013627
EVM0015522
EVM0023669
EVM0041375
EVM0041346
EVM0017966
EVM0024279
EVM0038003
EVM0018220
EVM0009946
EVM0037670
EVM0028163
EVM0015554
EVM0028466
EVM0041431
EVM0050189
EVM0024760
EVM0018352
EVM0043379
EVM0028267
EVM0020287
EVM0037667
EVM0053667
EVM0003723
EVM0029107
EVM0048184
EVM0005880
EVM0055325
EVM0020334
EVM0002699
EVM0029974
EVM0002191
EVM0016980
EVM0013598
EVM0031151
EVM0005204
EVM0054970
EVM0012026
EVM0048682
EVM0040710
EVM0019030
EVM0023629
EVM0055828
EVM0020139
EVM0031172
EVM0009209
EVM0006159
EVM0022688
EVM0028415
EVM0041008
EVM0008123
EVM0006227
EVM0006082
EVM0009861
EVM0000257
EVM0018575
EVM0001118
EVM0047894
EVM0033648
EVM0023320
EVM0007934
EVM0038606
EVM0007064
EVM0049749
EVM0016405
EVM0028590
EVM0051438
EVM0047878
EVM0053084
EVM0019603
EVM0020456
EVM0026376
EVM0050458
EVM0053346
EVM0012102
EVM0010229
EVM0020045
EVM0001859
EVM0032514
EVM0034184
EVM0054513
EVM0034485
EVM0031765
EVM0029746
EVM0040305
EVM0041364
EVM0023207
EVM0041328
EVM0050169
EVM0016248
EVM0042369
EVM0040538
EVM0006527
EVM0052514
EVM0039467
EVM0056062
EVM0050235
EVM0007050
EVM0010800
EVM0001245
EVM0047793
EVM0026443
EVM0038734
EVM0029887
EVM0041410
EVM0011753
EVM0016661
EVM0036837
EVM0013219
EVM0048514
EVM0023873
EVM0043446
EVM0032815
EVM0036891
EVM0053932
EVM0003335
EVM0023839
EVM0000128
EVM0044653
EVM0034726
EVM0018890
EVM0008727
EVM0016313
EVM0009425
EVM0013641
EVM0056077
EVM0023115
EVM0001147
EVM0053677
EVM0034497
EVM0004213
EVM0010676
EVM0039455
EVM0030770
EVM0040186
EVM0006170
EVM0010996
EVM0030939
EVM0030601
EVM0037885
EVM0056755
EVM0052946
EVM0046149
EVM0038482
EVM0051804
EVM0047565
EVM0023307
EVM0041299
EVM0010314
EVM0017530
EVM0026327
EVM0020939
EVM0042007
EVM0013473
EVM0000732
EVM0007932
EVM0053821
EVM0036783
EVM0001187
EVM0051200
EVM0030957
EVM0038298
EVM0021754
EVM0004077
EVM0004904
EVM0018216
EVM0039244
EVM0029598
EVM0014999
EVM0051704
EVM0032300
EVM0011516
EVM0045048
EVM0013441
EVM0002214
EVM0028378
EVM0040200
EVM0004255
EVM0021049
EVM0024032
EVM0044344
EVM0006147
EVM0029802
EVM0020800
EVM0017047
EVM0053315
EVM0053278
EVM0016402
EVM0051376
EVM0021733
EVM0054390
EVM0046174
EVM0020885
EVM0026169
EVM0052389
EVM0031541
EVM0001460
EVM0028199
EVM0009868
EVM0011100
EVM0000112
EVM0050104
EVM0020560
EVM0023405
EVM0056223
EVM0031872
EVM0030108
EVM0033217
EVM0001872
EVM0039187
EVM0029744
EVM0004071
EVM0024590
EVM0026359
EVM0042179
EVM0047301
EVM0050148
EVM0035430
EVM0022938
EVM0034861
EVM0016039
EVM0037549
EVM0010020
EVM0016550
EVM0044586
EVM0051400
EVM0037781
EVM0024518
EVM0056550
EVM0027001
EVM0011229
EVM0053298
EVM0055125
EVM0024079
EVM0024949
EVM0013542
EVM0012077
EVM0028973
EVM0052208
EVM0046474
EVM0033446
EVM0028494
EVM0051512
EVM0051209

## Sheet: bZIP
EVM0003401
EVM0034242
EVM0023134
EVM0055851
EVM0023745
EVM0005254
EVM0000008
EVM0005091
EVM0037896
EVM0016540
EVM0020283
EVM0029279
EVM0014859
EVM0011032
EVM0026835
EVM0020567
EVM0007930
EVM0049031
EVM0043296
EVM0048701
EVM0028774
EVM0007006
EVM0047832
EVM0029393
EVM0020865
EVM0057322
EVM0021013
EVM0056521
EVM0012397
EVM0045787
EVM0022062
EVM0005345
EVM0039970
EVM0055390
EVM0008150
EVM0048477
EVM0006731
EVM0053704
EVM0041055
EVM0050408
EVM0023532
EVM0029903
EVM0052758
EVM0057004
EVM0018626
EVM0052790
EVM0020446
EVM0004234
EVM0004912
EVM0013489
EVM0025348
EVM0004084
EVM0050980
EVM0027756
EVM0003768
EVM0036428
EVM0000400
EVM0021507
EVM0041521
EVM0000403
EVM0022337
EVM0020469
EVM0039152
EVM0020552
EVM0013899
EVM0044432
EVM0051997
EVM0031236
EVM0054787
EVM0023177
EVM0032525
EVM0049359
EVM0036201
EVM0043664
EVM0005958
EVM0022290
EVM0025081
EVM0021330
EVM0003580
EVM0038513
EVM0002479
EVM0055164
EVM0039197
EVM0044079
EVM0022324
EVM0050051
EVM0026063
EVM0016449
EVM0009304
EVM0006520
EVM0038464
EVM0040145
EVM0053234
EVM0012879
EVM0036160
EVM0011421
EVM0032008
EVM0005913
EVM0027447
EVM0021175
EVM0000402
EVM0012861
EVM0034777
EVM0046552
EVM0002385
EVM0010488
EVM0044235
EVM0027139
EVM0044970
EVM0008305
EVM0021318
EVM0056732
EVM0039097
EVM0006071
EVM0010324
EVM0032680
EVM0008432
EVM0024212
EVM0030187
EVM0020621
EVM0015451
EVM0024811
EVM0017958
EVM0015540
EVM0000757
EVM0017259
EVM0010388
EVM0013225
EVM0019877
EVM0020505
EVM0027566
EVM0056003
EVM0020197
EVM0003927
EVM0034908
EVM0000936
EVM0034053
EVM0046784
EVM0030183
EVM0000919
EVM0045071
EVM0025448
EVM0017878
EVM0034442
EVM0024027
EVM0038018
EVM0046059
EVM0055588
EVM0026409
EVM0029341
EVM0024350
EVM0036370
EVM0036578
EVM0002070
EVM0019671
EVM0006428
EVM0048898
EVM0013967
EVM0053240
EVM0003802
EVM0032056
EVM0024156
EVM0048393
EVM0044218
EVM0050427
EVM0017214
EVM0015983

## Sheet: NAC
EVM0027801
EVM0006083
EVM0018855
EVM0003068
EVM0030001
EVM0030428
EVM0031636
EVM0016587
EVM0052558
EVM0042847
EVM0051090
EVM0025603
EVM0054414
EVM0045657
EVM0007347
EVM0005191
EVM0021036
EVM0052878
EVM0019447
EVM0048692
EVM0009816
EVM0004811
EVM0054114
EVM0025083
EVM0021940
EVM0003862
EVM0051772
EVM0001610
EVM0039521
EVM0007332
EVM0035925
EVM0044233
EVM0046398
EVM0026209
EVM0035743
EVM0031075
EVM0026808
EVM0036378
EVM0013010
EVM0037968
EVM0013340
EVM0013843
EVM0035730
EVM0023661
EVM0004457
EVM0050990
EVM0051463
EVM0001224
EVM0027182
EVM0011014
EVM0012004
EVM0033344
EVM0035912
EVM0053181
EVM0020498
EVM0040115
EVM0019266
EVM0027414
EVM0053292
EVM0056498
EVM0045598
EVM0020080
EVM0019133
EVM0007458
EVM0014746
EVM0024579
EVM0016590
EVM0022598
EVM0043396
EVM0053787
EVM0014105
EVM0021173
EVM0017307
EVM0014761
EVM0003883
EVM0005871
EVM0024718
EVM0035999
EVM0010167
EVM0057370
EVM0040947
EVM0020196
EVM0001010
EVM0006770
EVM0030950
EVM0035026
EVM0005504
EVM0054988
EVM0040790
EVM0022893
EVM0029145
EVM0057229
EVM0028365
EVM0034443
EVM0016105
EVM0015443
EVM0020617
EVM0054218
EVM0015792
EVM0014281
EVM0033457
EVM0014211
EVM0045065
EVM0004443
EVM0017358
EVM0005367
EVM0017611
EVM0049160
EVM0006208
EVM0027034
EVM0053884
EVM0017727
EVM0008858
EVM0009169
EVM0030696
EVM0022389
EVM0005990
EVM0034964
EVM0027591
EVM0044066
EVM0033915
EVM0040539
EVM0017670
EVM0025420
EVM0041700
EVM0016451
EVM0019918
EVM0053200
EVM0035996
EVM0034593
EVM0049125
EVM0030745
EVM0041479
EVM0008557
EVM0003770
EVM0043801
EVM0020332
EVM0020248
EVM0053552
EVM0026224
EVM0054995
EVM0034664
EVM0055780
EVM0010607
EVM0048461
EVM0050874
EVM0056853
EVM0000333
EVM0026015
EVM0008751
EVM0005588
EVM0048327
EVM0013345
EVM0018492
EVM0005188
EVM0025633
EVM0044622
EVM0043127
EVM0050090
EVM0011551
EVM0041903
EVM0028587
EVM0038715
EVM0039774
EVM0029841
EVM0009624
EVM0007687
EVM0006331
EVM0007869
EVM0017264
EVM0017487
EVM0055091
EVM0012164
EVM0048602
EVM0001240
EVM0003281
EVM0038876
EVM0025835
EVM0027572
EVM0039459
EVM0055746
EVM0002571
EVM0022844
EVM0057812
EVM0029123
EVM0030421
EVM0021431
EVM0027817
EVM0052276
EVM0032168
EVM0001339
EVM0003382
EVM0006528
EVM0035866
EVM0027191
EVM0031553
EVM0025876
EVM0004763
EVM0012695
EVM0018754
EVM0009320
EVM0057098
EVM0052526
EVM0055555
EVM0022757
EVM0037491
EVM0012011
EVM0004229
EVM0010049
EVM0051198
EVM0034132
EVM0036302
EVM0034595
EVM0009662
EVM0000218
EVM0039950
EVM0043458
EVM0026256
EVM0018835
EVM0024778
EVM0004106
EVM0041875
EVM0022689
EVM0015974
EVM0050682
EVM0050309
EVM0050165
EVM0053421
EVM0054632
EVM0030526
EVM0004995
EVM0039722
EVM0044775
EVM0038073
EVM0009479
EVM0022934
EVM0005183
EVM0023404
EVM0022085
EVM0017903
EVM0040912
EVM0004831
EVM0031603
EVM0037162
EVM0035286
EVM0057528
EVM0042060
EVM0040053
EVM0041514
EVM0053146
EVM0046347
EVM0037738
EVM0000200
EVM0021264
EVM0015752
EVM0053832
EVM0037936
EVM0009569
EVM0009654
EVM0043040
EVM0054047
EVM0057378
EVM0015737
EVM0031796
EVM0027141
EVM0036402
EVM0057698
EVM0029292
EVM0022296
EVM0036062
EVM0014410
EVM0054231
EVM0030832
EVM0049409
EVM0038922
EVM0005732
EVM0023237
EVM0039007
EVM0031568
EVM0017654
EVM0050514
EVM0040114
EVM0049764
EVM0025345
EVM0000351
EVM0003593
EVM0002375
EVM0011056
EVM0048503
EVM0018125
EVM0005425
EVM0050792

## Sheet: AP2
EVM0000005
EVM0000006
EVM0000045
EVM0000144
EVM0000172
EVM0000418
EVM0000460
EVM0000535
EVM0000771
EVM0001082
EVM0001106
EVM0001221
EVM0001248
EVM0001371
EVM0001533
EVM0001548
EVM0001609
EVM0001696
EVM0002257
EVM0002622
EVM0002653
EVM0002769
EVM0002852
EVM0002921
EVM0002934
EVM0003138
EVM0003379
EVM0003611
EVM0003762
EVM0003769
EVM0003861
EVM0004062
EVM0004107
EVM0004204
EVM0004316
EVM0004610
EVM0004638
EVM0004890
EVM0005032
EVM0005180
EVM0005349
EVM0005644
EVM0006536
EVM0006603
EVM0006637
EVM0006649
EVM0006666
EVM0006672
EVM0006682
EVM0006689
EVM0006866
EVM0006944
EVM0006972
EVM0007023
EVM0007543
EVM0007616
EVM0007646
EVM0008128
EVM0008274
EVM0008451
EVM0008598
EVM0008628
EVM0008654
EVM0008755
EVM0008767
EVM0008900
EVM0009316
EVM0009348
EVM0009409
EVM0009672
EVM0009817
EVM0009928
EVM0009993
EVM0010374
EVM0010409
EVM0011072
EVM0011412
EVM0011459
EVM0011531
EVM0012041
EVM0012457
EVM0012647
EVM0012743
EVM0012824
EVM0012873
EVM0013126
EVM0013188
EVM0013502
EVM0013555
EVM0013573
EVM0013578
EVM0013798
EVM0013811
EVM0014312
EVM0014537
EVM0014688
EVM0015330
EVM0015466
EVM0015665
EVM0015672
EVM0015843
EVM0015962
EVM0016157
EVM0016170
EVM0016530
EVM0016569
EVM0017041
EVM0017086
EVM0017235
EVM0017324
EVM0017641
EVM0017689
EVM0017733
EVM0017998
EVM0018037
EVM0018103
EVM0018160
EVM0018299
EVM0018397
EVM0018598
EVM0018678
EVM0018696
EVM0018852
EVM0018983
EVM0018988
EVM0019323
EVM0019343
EVM0019656
EVM0019845
EVM0019924
EVM0020075
EVM0020349
EVM0020531
EVM0020564
EVM0021255
EVM0021270
EVM0021312
EVM0021344
EVM0022031
EVM0022064
EVM0022735
EVM0022896
EVM0023162
EVM0023183
EVM0023217
EVM0023232
EVM0023642
EVM0023703
EVM0023967
EVM0024365
EVM0024408
EVM0024412
EVM0024472
EVM0024690
EVM0025018
EVM0025179
EVM0025220
EVM0025231
EVM0025365
EVM0025370
EVM0025980
EVM0026052
EVM0026062
EVM0026277
EVM0026318
EVM0026368
EVM0027008
EVM0027097
EVM0027493
EVM0027529
EVM0027771
EVM0028403
EVM0028452
EVM0028655
EVM0028773
EVM0028845
EVM0028978
EVM0029243
EVM0029410
EVM0029476
EVM0029622
EVM0029808
EVM0029842
EVM0029866
EVM0030182
EVM0030192
EVM0030239
EVM0030767
EVM0030823
EVM0030954
EVM0031168
EVM0031305
EVM0031439
EVM0031724
EVM0031973
EVM0032021
EVM0032029
EVM0032101
EVM0032156
EVM0032370
EVM0032428
EVM0032803
EVM0032830
EVM0033385
EVM0033580
EVM0033660
EVM0033748
EVM0034096
EVM0034397
EVM0034491
EVM0034620
EVM0034803
EVM0035055
EVM0035105
EVM0035153
EVM0035393
EVM0035539
EVM0035890
EVM0035905
EVM0036052
EVM0036069
EVM0036168
EVM0036226
EVM0036425
EVM0036581
EVM0036702
EVM0037206
EVM0037464
EVM0037606
EVM0037879
EVM0038265
EVM0038570
EVM0038648
EVM0038704
EVM0039499
EVM0039575
EVM0039609
EVM0039635
EVM0039676
EVM0040155
EVM0040250
EVM0040310
EVM0040570
EVM0040588
EVM0040623
EVM0040670
EVM0040690
EVM0040715
EVM0040725
EVM0041252
EVM0041453
EVM0041629
EVM0041820
EVM0042153
EVM0042411
EVM0042416
EVM0042467
EVM0042515
EVM0042683
EVM0042752
EVM0043216
EVM0043533
EVM0043548
EVM0043629
EVM0043678
EVM0043703
EVM0043720
EVM0043812
EVM0043933
EVM0043935
EVM0044041
EVM0044050
EVM0044087
EVM0044116
EVM0044386
EVM0044712
EVM0044805
EVM0044966
EVM0044977
EVM0045225
EVM0045295
EVM0045646
EVM0045686
EVM0045726
EVM0045763
EVM0045883
EVM0045980
EVM0046023
EVM0046201
EVM0046342
EVM0046641
EVM0046939
EVM0047172
EVM0047653
EVM0047762
EVM0048064
EVM0049140
EVM0049295
EVM0049397
EVM0049532
EVM0049616
EVM0049667
EVM0049755
EVM0049776
EVM0049893
EVM0049898
EVM0050425
EVM0050604
EVM0050804
EVM0050816
EVM0050911
EVM0051058
EVM0051566
EVM0051611
EVM0051729
EVM0051790
EVM0051919
EVM0051961
EVM0052258
EVM0052364
EVM0052580
EVM0052605
EVM0052610
EVM0052615
EVM0052641
EVM0052698
EVM0052780
EVM0052812
EVM0053305
EVM0053591
EVM0053799
EVM0053966
EVM0054070
EVM0054100
EVM0054250
EVM0054355
EVM0054412
EVM0054439
EVM0054684
EVM0054778
EVM0054822
EVM0054855
EVM0054964
EVM0055116
EVM0055308
EVM0055399
EVM0055401
EVM0055475
EVM0055695
EVM0055854
EVM0055887
EVM0055941
EVM0056353
EVM0056670
EVM0056730
EVM0056869
EVM0056893
EVM0057013
EVM0057138
EVM0057140
EVM0057308
EVM0057361
EVM0057600
EVM0057697
