# Supplementary material for: Uncovering candidate genes responsive to salt stress in Salix matsudana (Koidz) by transcriptomic analysis
Source: PLoS One. 2020 Aug 6;15(8):e0236129. doi: 10.1371/journal.pone.0236129 (PMC7410171; doi:10.1371/journal.pone.0236129)
Supplement: S5 Table — (XLSX) [file pone.0236129.s007.xlsx]

## Sheet: WRKY
EVM0003794	43.3663	46.3352	26.7057	38.8024	147.586	429.443	95.5514	224.193	26.3497	24.5019	22.7674	24.5397	178.242	117.659	168.532	154.811
EVM0047972	25.4866	31.8466	16.6898	24.6743	102.801	289.753	63.8497	152.135	14.4485	20.9446	12.3151	15.9027	125.81	77.7769	128.225	110.604
EVM0027272	29.1117	31.4841	42.142	34.2459	84.6257	111.905	88.9813	95.1707	36.7512	33.239	32.9474	34.3125	97.9638	74.7639	99.7878	90.8385
EVM0047156	40.2549	34.4823	18.4286	31.0553	118.799	236.725	78.157	144.56	22.3637	23.2479	14.1158	19.9091	132.144	98.3391	146.671	125.718
EVM0052703	38.4937	27.6088	16.3032	27.4686	244.456	357.695	122.699	241.617	17.4556	15.9628	15.0312	16.1499	152.393	136.068	236.884	175.115
EVM0002670	5.46218	4.95839	5.13915	5.18657	32.5025	37.6052	15.6102	28.5726	5.68211	3.92799	3.93559	4.51523	17.5839	17.0437	20.5843	18.404
EVM0028859	138.636	104.538	46.5574	96.5771	263.43	442.21	164.64	290.093	63.7487	64.4624	56.3323	61.5145	230.834	177.063	312.522	240.14
EVM0035875	91.2509	70.3243	31.9646	64.5133	167.759	375.613	120.011	221.128	45.5139	49.6523	40.7287	45.2983	186.363	131.819	201.25	173.144
EVM0028210	5.43962	4.54151	4.18255	4.72122	38.2759	36.1422	25.1568	33.1917	4.06444	4.80357	4.90592	4.59131	27.8553	22.1563	33.0727	27.6948
EVM0042641	27.1325	20.6513	19.341	22.3749	66.3708	72.1146	55.7489	64.7448	20.7782	20.7288	22.2303	21.2458	59.0311	53.8974	52.1899	55.0395
EVM0013409	2.40636	2.18674	2.91584	2.50298	14.3532	20.4493	7.92156	14.2414	4.55197	1.8716	2.22075	2.88144	9.07552	11.201	8.43697	9.57117
EVM0027790	17.0416	18.3529	16.96	17.4515	36.2111	38.0947	30.9525	35.0861	19.0262	17.4033	15.2544	17.2279	40.2769	28.9339	38.473	35.8946
EVM0047776	1.39136	1.12525	0.423036	0.979883	5.29441	33.7379	5.48664	14.8397	0.398077	0.456546	0.632793	0.495805	6.57228	2.45408	8.58352	5.86996
EVM0017490	34.8546	26.9813	23.2485	28.3615	61.7594	107.307	51.8992	73.6551	23.9498	27.4668	20.9457	24.1207	62.0065	51.2054	68.4276	60.5465
EVM0057622	45.5696	47.7688	33.4531	42.2638	113.436	186.327	72.1783	123.98	37.5488	42.2119	37.6889	39.1499	117.192	94.3054	147.583	119.693
EVM0043230	5.90127	6.00821	5.66029	5.85659	18.9665	28.8521	22.163	23.3272	6.21615	7.21942	8.56312	7.3329	25.1641	11.3431	24.092	20.1997
EVM0013009	2.99988	3.60919	4.56757	3.72555	33.4805	37.4933	24.5686	31.8474	5.845	9.45397	5.7728	7.02392	38.6777	25.8374	16.8742	27.1298
EVM0029831	0.813154	1.94653	3.91286	2.22418	5.80419	5.151	2.24605	4.40041	2.41603	1.44457	1.70464	1.85508	4.61561	3.4092	5.21853	4.41445
EVM0054367	35.1157	39.6294	38.5738	37.773	20.226	20.1761	17.0231	19.1417	38.1215	38.869	35.4382	37.4762	28.2537	19.2877	25.2129	24.2514
EVM0042452	2.0138	2.60165	1.30121	1.97222	18.632	32.6752	8.94221	20.0831	1.98945	1.54856	0.796858	1.44496	8.0231	9.10019	9.79669	8.97333
EVM0013319	0.56718	2.41949	4.67416	2.55361	59.4023	133.351	33.3471	75.3668	3.25069	1.53319	2.4241	2.40266	45.8083	38.0902	26.619	36.8392
EVM0043101	53.6048	53.9827	52.2224	53.27	20.8605	20.5757	24.2375	21.8912	61.2961	60.957	57.6158	59.9563	32.0444	24.6725	32.3593	29.6921
EVM0052749	3.72802	5.2013	8.44717	5.79216	4.78844	3.33823	9.45558	5.86075	1.49254	2.25246	4.53776	2.76092	13.333	9.22056	12.8306	11.7947
EVM0057278	4.15738	4.9169	9.70357	6.25928	4.73725	5.00282	8.04889	5.92965	2.32254	4.41047	6.30769	4.3469	14.7305	8.4407	10.1176	11.0963
EVM0045668	15.9692	16.0927	10.8166	14.2928	4.37038	5.55775	5.7565	5.22821	15.589	19.2251	16.0246	16.9462	9.26275	7.0633	9.09363	8.47323
EVM0031379	5.80322	8.42342	5.23878	6.48847	27.2458	60.4245	19.6688	35.7797	5.30029	4.27936	4.66089	4.74685	26.6763	20.2815	30.0834	25.6804
EVM0041743	7.41555	4.70701	6.56852	6.23036	17.1039	17.1536	12.6496	15.6357	7.25871	6.80077	8.48514	7.51488	16.5395	9.73908	9.66774	11.9821
EVM0001607	3.75895	1.27734	1.79671	2.27766	6.66635	8.25605	1.88022	5.60087	2.21314	1.01006	0.820596	1.34793	5.83742	5.43473	3.98398	5.08538
EVM0044801	17.0651	17.9697	10.2438	15.0929	105.006	101.396	61.5297	89.3106	17.8908	20.336	14.5385	17.5884	62.6828	52.9044	43.1794	52.9222
EVM0046731	8.29856	2.8236	2.42222	4.51479	12.3841	22.1207	15.0684	16.5244	2.29044	2.69767	1.95308	2.31373	16.2558	13.8242	24.3655	18.1485
EVM0041078	14.9487	9.25088	7.41173	10.5371	41.575	51.4818	33.9021	42.3196	4.44646	6.51241	5.69847	5.55245	49.0234	32.0665	41.4453	40.8451
EVM0047811	35.9297	33.1169	21.9073	30.318	8.27704	11.2193	11.9873	10.4945	24.2315	33.0313	27.1544	28.1391	17.3002	13.3808	22.5175	17.7328
EVM0015271	73.9539	71.6087	51.2777	65.6135	126.514	196.019	123.36	148.631	45.3171	53.958	45.719	48.3314	160.906	108.578	161.921	143.802
EVM0022203	37.4117	33.0323	20.1706	30.2048	105.967	155.105	78.635	113.236	21.3066	26.3838	22.3081	23.3328	101.957	72.2625	116.499	96.906
EVM0006564	31.5454	29.7881	18.5846	26.6394	305.499	407.823	248.015	320.445	22.1772	24.1194	14.1128	20.1364	347.029	263.832	254.844	288.568
EVM0007122	6.87878	10.2325	5.64867	7.58665	110.728	261.116	98.6169	156.82	6.60954	9.87258	7.47567	7.98593	112.579	118.45	109.986	113.672
EVM0054611	35.6077	25.2923	14.1441	25.0147	84.1781	99.381	59.0412	80.8668	12.7325	15.0082	13.4804	13.7404	87.1809	49.4309	117.759	84.7902
EVM0036059	563.215	439.613	243.761	415.53	1617.91	1458.08	1033.32	1369.77	267.646	269.85	218.7	252.065	1283.38	1009.67	1447.29	1246.78

## Sheet: MYB
EVM0020118	10.4367	12.8124	15.1378	12.7956	33.6334	26.7614	31.2617	30.5522	16.1679	19.5921	18.3063	18.0221	34.1626	34.0213	32.458	33.5473
EVM0019401	1.71488	1.36225	2.31651	1.79788	0	0	0.29325	0.09775	0.414912	1.15757	1.13642	0.902967	0.629579	0.732657	0.911342	0.757859
EVM0046410	13.3821	12.9716	14.5406	13.6314	3.63507	3.59307	4.68341	3.97052	18.3904	20.4831	17.6027	18.8254	8.56306	6.89285	6.2291	7.22834
EVM0040097	0.0419704	0.0829469	0.638888	0.254602	1.71786	3.49961	1.85875	2.35874	0.175489	0.13702	0.241913	0.184807	3.43486	1.3874	1.31702	2.04643
EVM0019039	32.5026	45.9228	26.5236	34.983	345.306	377.872	221.234	314.804	38.8489	37.4601	38.934	38.4143	296.115	183.598	353.072	277.595
EVM0028466	2.23196	2.30737	1.94529	2.16154	11.4035	10.2813	6.14119	9.27535	2.33624	1.85932	2.49416	2.22991	11.6782	6.79191	8.76657	9.0789
EVM0054970	0.266578	0.224294	0.442337	0.31107	0.731426	1.77274	1.43196	1.31204	0.234426	0.164402	0.199897	0.199575	1.58203	2.1805	1.40547	1.72266
EVM0040710	0.431101	0.808485	0.463812	0.567799	2.99697	6.82193	4.5523	4.7904	0.884135	0.431853	0.266657	0.527548	4.31504	5.93821	2.32099	4.19141
EVM0023320	8.94669	10.5237	8.52167	9.33069	3.12743	2.14296	2.58311	2.61783	13.5264	6.89632	8.84161	9.75478	3.5051	2.10034	3.22134	2.94226
EVM0028590	10.9252	15.1769	5.3006	10.4676	129.958	133.936	61.8846	108.593	7.0713	13.3135	7.46791	9.28424	113.35	55.2712	116.66	95.0935
EVM0032514	10.1535	7.98077	2.45223	6.86217	118.385	209.284	54.8592	127.509	6.81478	5.22521	5.82415	5.95471	109.668	46.8825	113.744	90.0982
EVM0056062	9.90611	11.1327	15.7373	12.2587	2.39636	3.17106	4.01493	3.19412	8.85259	7.2874	13.4107	9.85023	4.82181	3.10225	5.39823	4.44076
EVM0007050	16.4481	20.7813	23.4447	20.2247	4.58932	3.97653	3.97747	4.18111	22.8871	17.8833	20.7364	20.5023	4.09171	5.94287	6.09369	5.37609
EVM0043446	8.10699	8.22974	11.2573	9.19802	1.37938	0.90849	3.25916	1.84901	4.63456	5.76291	5.89492	5.4308	4.41345	1.24951	3.90562	3.18953
EVM0000128	5.00254	2.866	5.80365	4.5574	0.989056	0.542802	1.60768	1.04651	4.42388	4.77545	5.04876	4.74936	1.47556	0.40154	0.579548	0.818883
EVM0056077	6.34192	5.82937	3.07242	5.08124	134.881	132.711	54.8139	107.469	3.78797	4.94442	4.39267	4.37502	87.2762	39.8715	60.7692	62.639
EVM0004904	8.8207	6.8931	4.58785	6.76722	238.169	301.987	98.3908	212.849	7.13169	5.10868	3.59742	5.27926	164.372	90.1696	148.25	134.264
EVM0039244	0.272609	0.533311	0.35607	0.38733	2.02583	1.50503	3.86276	2.46454	0.160174	0.165691	0.397278	0.241048	1.52763	2.50892	1.46594	1.83416
EVM0029598	2.68183	1.5715	1.1019	1.78508	8.26023	4.7258	31.6678	14.8846	1.35966	3.1267	1.38395	1.95677	23.4491	19.4677	8.08336	17
EVM0051704	10.7667	14.363	15.3393	13.4897	2.76648	6.32101	8.99293	6.02681	10.0489	13.8796	10.9272	11.6186	8.27092	8.47399	9.74307	8.82933
EVM0013441	2.17377	0.857845	4.07592	2.36918	6.24156	3.46879	7.51544	5.74193	1.3922	1.3769	1.62346	1.46419	6.87289	7.97577	7.04007	7.29624
EVM0029802	4.64369	5.07958	1.73419	3.81915	0.60664	0.117476	1.27847	0.667529	3.90879	5.85041	5.84544	5.20155	1.40788	1.77041	1.17232	1.4502
EVM0053278	10.5734	12.1802	5.38912	9.38093	0.80338	1.31656	2.66501	1.59498	10.2821	20.239	8.83265	13.1179	5.75072	3.70059	3.56733	4.33955
EVM0022938	1.97151	1.89779	4.47473	2.78134	2.5672	2.78929	4.00154	3.11934	1.17899	2.31973	2.13637	1.87837	5.62068	3.77295	3.76917	4.3876
EVM0012077	14.3704	10.9209	13.8129	13.0347	5.23015	3.91341	5.92109	5.02155	9.36147	9.5721	8.87394	9.26917	7.6056	7.25456	8.96668	7.94228
EVM0052208	10.4628	13.6624	8.50565	10.8769	103.764	110.513	90.1494	101.475	14.5728	13.6534	10.6225	12.9496	97.386	92.6844	51.366	80.4788
EVM0033446	19.8591	19.7171	18.4956	19.3573	9.79977	7.66189	9.91925	9.12697	19.1047	15.9699	16.7478	17.2741	11.7623	8.98306	10.0461	10.2638

## Sheet: bZIP
EVM0034242	52.5158	47.1535	42.8656	47.5116	146.528	123.107	105.863	125.166	50.3901	53.8393	43.4432	49.2242	106.354	100.469	87.904	98.2422
EVM0037896	32.0115	22.0202	20.1121	24.7146	102.251	71.2692	68.5566	80.6921	26.9333	31.8403	25.6128	28.1288	65.5992	65.2096	55.921	62.2433
EVM0049031	35.1716	38.2488	29.6212	34.3472	14.5459	17.5228	19.1905	17.0864	40.189	43.6945	37.5539	40.4791	17.6524	15.0283	14.2184	15.633
EVM0039970	2.77405	5.0735	3.29243	3.71333	11.2808	9.37718	14.1167	11.5916	3.77222	2.74149	4.47791	3.66387	24.4144	13.4288	16.466	18.1031
EVM0018626	0	0.11587	0.0839224	0.0665973	2.58918	1.08999	0.789127	1.48943	0	0	0.0501711	0.0167237	2.3685	1.70227	0.85301	1.64126
EVM0036428	55.8241	55.1317	58.3161	56.424	116.883	115.401	111.87	114.718	40.3143	58.1367	46.6607	48.3706	98.8611	156.238	129.75	128.283
EVM0025081	85.3334	75.9945	61.5715	74.2998	252.068	179.3	209.777	213.715	62.7595	78.4242	71.8164	71	215.847	129.035	211.504	185.462
EVM0003580	132.821	62.1311	46.4253	80.4591	167.247	171.3	224.932	187.826	51.6365	83.3995	69.7586	68.2649	149.1	177.047	134.082	153.41
EVM0050051	12.2384	14.0012	13.1611	13.1335	9.68574	8.1578	8.14959	8.66437	15.7846	14.0932	13.3789	14.4189	7.05318	6.87467	6.58444	6.83743
EVM0039097	15.6705	13.5246	14.3895	14.5282	37.2127	26.3856	28.4886	30.6956	11.665	11.2933	12.9598	11.9727	26.5673	27.7775	26.6064	26.9837
EVM0010324	22.1171	12.6132	15.0974	16.6092	70.9474	46.3539	51.057	56.1194	9.97758	13.6302	12.3417	11.9832	44.6122	51.847	51.8379	49.4324
EVM0020505	6.91147	5.52392	6.33537	6.25692	2.24504	1.92556	4.40339	2.85799	4.63438	7.16597	7.01588	6.27208	4.01377	3.83355	4.66018	4.16917
EVM0030183	0.545118	0.243022	0.172078	0.320073	3.62249	3.3421	2.19105	3.05188	0.640319	0.613196	0.392293	0.548603	2.7646	2.1374	2.62496	2.50899
EVM0029341	2.4868	9.0531	1.86215	4.46735	34.2523	48.3532	50.7963	44.4673	6.05211	9.4884	4.70077	6.74709	26.9968	26.7611	18.3395	24.0325
EVM0024350	0.31022	0.347064	0.912653	0.523312	4.02385	2.36562	2.70955	3.03301	0.124609	0.566803	0.432359	0.37459	3.54049	1.54127	3.39405	2.82527

## Sheet: NAC
EVM0054114	0.771645	1.76487	0.899516	1.14534	7.62012	7.06614	5.47797	6.72141	1.10914	0.974024	0.962644	1.01527	6.87412	3.40436	4.0268	4.76843
EVM0025083	104.024	88.6026	63.074	85.2334	345.282	265.619	207.754	272.885	66.9581	66.3296	57.9428	63.7435	291.28	215.377	278.523	261.727
EVM0035925	13.8979	18.2487	13.9006	15.3491	78.3592	64.3646	50.7878	64.5039	13.4133	16.9428	13.5666	14.6409	81.3367	43.1	71.7982	65.4116
EVM0046398	20.5668	21.01	21.4401	21.0056	56.0062	77.8953	73.2257	69.0424	25.0489	27.1744	15.4506	22.558	68.977	67.4433	51.7088	62.7097
EVM0027182	3.12356	2.82298	1.49091	2.47915	13.4612	6.78888	9.66813	9.97275	1.43504	1.58136	1.3657	1.4607	8.01706	6.52936	6.22026	6.92223
EVM0011014	103.867	115.475	75.8547	98.3989	551.303	744.329	418.785	571.472	71.4852	85.6667	72.3968	76.5162	481.202	344.041	731.056	518.766
EVM0056498	30.5212	36.1095	21.0796	29.2368	250.834	287.489	187.752	242.025	23.3138	30.0805	18.9418	24.112	282.26	113.662	321.593	239.172
EVM0045598	27.2693	32.7899	22.2648	27.4413	277.243	316.348	228.991	274.194	20.1527	22.3917	22.9254	21.8233	246.429	135.649	362.739	248.272
EVM0014761	15.0118	15.0476	10.3994	13.4863	6.08323	5.64777	5.38685	5.70595	10.4555	5.94802	13.0529	9.81881	3.86795	3.40089	5.95556	4.40813
EVM0022893	4.03504	5.29732	3.6605	4.33095	104.442	52.5378	63.7643	73.5814	4.98256	7.22006	3.85981	5.35414	55.9397	64.7507	33.5744	51.4216
EVM0028365	37.3161	48.6483	28.8233	38.2626	208.133	142.656	171.343	174.044	48.4095	50.014	47.3947	48.6061	96.6226	149.361	93.3474	113.11
EVM0016105	2.78959	9.08267	7.0796	6.31729	82.9299	74.2071	60.6153	72.5841	6.42799	13.9833	5.28889	8.56673	80.9192	47.5975	58.7432	62.42
EVM0015443	18.6298	29.3952	21.0035	23.0095	194.26	159.739	148.664	167.554	27.9906	31.8904	13.6345	24.5052	158.775	113.875	101.018	124.556
EVM0017611	11.6156	7.35882	7.08986	8.68809	1.14277	1.95752	3.05803	2.05277	8.12673	8.62382	8.46116	8.4039	3.9403	1.82488	3.96826	3.24448
EVM0027034	86.7488	66.7791	56.7227	70.0835	23.9993	26.0407	28.3044	26.1148	67.0981	79.0646	61.0713	69.078	34.4807	26.4178	28.2246	29.7077
EVM0053884	18.6622	16.8282	14.5613	16.6839	56.5801	32.7715	24.0098	37.7871	16.29	21.6183	17.5147	18.4743	28.5256	26.9747	33.7843	29.7615
EVM0009169	19.5203	21.1351	19.1268	19.9274	3.43324	2.49801	3.22609	3.05245	21.4215	11.6365	16.7957	16.6179	3.90211	1.61142	4.51606	3.3432
EVM0030696	11.7725	15.18	14.8422	13.9316	4.37653	10.2358	4.57158	6.39465	17.822	8.1502	17.9707	14.6476	7.40388	3.38795	5.03071	5.27418
EVM0034964	65.8831	67.6989	51.0793	61.5538	27.7711	25.1965	29.6359	27.5345	57.7772	64.5753	65.6726	62.675	30.6446	26.1085	27.4807	28.0779
EVM0033915	49.1189	48.7083	52.2185	50.0152	20.0118	23.3712	23.8302	22.4044	45.3419	39.3676	34.0579	39.5891	33.2866	22.0906	44.7136	33.3636
EVM0016451	78.6911	49.7291	31.0648	53.1617	109.32	64.5568	82.596	85.491	26.0963	21.3953	21.6768	23.0561	68.9761	59.895	68.8262	65.8991
EVM0034593	9.82365	6.11392	3.36252	6.43336	10.9833	6.29565	8.20591	8.49495	3.60504	3.30411	2.77273	3.22729	7.2078	7.28224	8.90683	7.79896
EVM0003770	0.161185	0.368809	0.25103	0.260341	2.07926	2.09949	1.67431	1.95102	0	0	0.341968	0.113989	0.736696	0.600886	0.440056	0.592546
EVM0011551	1.39837	4.60797	4.26463	3.42365	6.78463	23.6739	3.45335	11.304	1.22735	1.98144	2.24274	1.81718	15.1838	5.71088	9.0828	9.99249
EVM0009624	0.138529	0.318764	0.162523	0.206605	2.76844	3.61113	0.203929	2.1945	0	0.100024	0.0492539	0.0497593	3.72127	1.02033	5.0503	3.26397
EVM0003281	7.24155	7.12412	3.77406	6.04658	24.065	22.9351	11.5872	19.5291	3.01535	3.39182	3.12048	3.17588	17.8086	13.4801	12.8202	14.7029
EVM0001339	49.4537	40.2647	24.7837	38.1674	292.693	391.47	125.708	269.957	25.4068	26.0648	27.9084	26.46	124.982	66.1448	258.155	149.761
EVM0035866	8.84345	8.24712	6.42332	7.83796	7.14222	3.13092	2.36505	4.21273	8.8131	7.86274	8.66504	8.44696	2.70669	3.53374	2.05145	2.76396
EVM0031553	0.480923	0.887082	0.187191	0.518399	3.40257	5.08399	1.12479	3.20378	0.385331	0	0.114282	0.166538	2.14575	1.73077	1.94148	1.93933
EVM0012695	4.9531	3.66232	2.99645	3.87063	31.7169	20.2365	11.3055	21.0863	1.2619	2.27509	2.21639	1.91779	28.2468	10.5569	16.0366	18.2801
EVM0034132	3.98816	6.02717	5.08864	5.03466	0	2.22494	0.200025	0.808322	1.9718	2.22966	3.87393	2.6918	3.32028	2.2742	5.3687	3.65439
EVM0009662	3.35936	3.7187	4.2221	3.76672	5.83415	17.7781	8.07662	10.563	3.84194	4.39631	3.49544	3.91123	9.63064	10.0696	10.0476	9.91596
EVM0054632	6.91395	5.90978	7.59578	6.8065	12.6208	14.9832	9.35224	12.3188	4.14581	3.14713	6.30075	4.53123	8.77687	13.1086	7.88946	9.92499
EVM0035286	0.0466717	0.393087	1.73093	0.723563	1.14941	1.22565	0.857174	1.07741	1.03913	0.226711	0.641456	0.635764	2.51141	1.55224	2.49382	2.18582
EVM0050792	3.60658	3.5477	3.58846	3.58091	9.13487	6.30623	6.34215	7.26108	3.91253	4.36938	3.2637	3.84853	7.07959	5.59663	6.71189	6.4627

## Sheet: AP2
EVM0000045	1.66082	1.4204	0.899724	1.32698	33.8847	48.8429	20.4493	34.3923	2.57644	2.21533	1.77417	2.18865	31.9996	23.9412	19.1919	25.0442
EVM0000460	75.5342	50.2141	23.8174	49.8552	174.075	260.087	129.154	187.772	17.7254	19.9487	20.0287	19.2343	188.009	153.468	230.975	190.817
EVM0000535	22.8979	25.4659	19.2906	22.5515	63.6381	58.4357	75.008	65.6939	26.4206	39.8854	31.7373	32.6811	71.3594	65.0863	67.7516	68.0658
EVM0001082	0	0.221226	0.141066	0.120764	12.8389	42.5166	4.07745	19.811	1.23355	0.266158	0.375969	0.625226	8.80035	8.49422	11.7415	9.67869
EVM0001106	0.0457771	0	0.0536492	0.0331421	7.78713	6.79665	3.71629	6.10002	0.047008	0.150733	0.241838	0.146526	4.86951	3.12274	1.11512	3.03579
EVM0001248	0.740238	0.57085	0.529226	0.613438	2.4955	2.83471	1.8448	2.39167	0.273449	0.681987	0.243825	0.399754	2.08017	2.19007	1.98552	2.08525
EVM0002769	248.266	177.614	97.9908	174.624	638.735	417.793	331.1	462.543	99.8512	108.949	96.3817	101.727	530.964	278.263	649.345	486.191
EVM0003611	133.234	102.294	103.296	112.941	215.739	183.058	196.953	198.583	88.4477	93.6155	89.8479	90.637	203.707	215.003	262.147	226.952
EVM0004316	13.9826	11.5611	11.0534	12.199	34.6868	12.5777	21.7777	23.0141	5.88243	8.72886	9.43633	8.01587	19.1012	22.0387	23.6882	21.6094
EVM0004610	0.131954	0.344719	0.361286	0.27932	28.8582	95.2764	32.5903	52.2416	0	0.0480443	0.0465372	0.0315272	26.927	36.9568	17.5098	27.1312
EVM0005644	6.67438	6.47633	5.73021	6.29364	2.105	1.39306	1.57768	1.69191	4.69236	6.53661	3.00543	4.7448	2.4138	0.808065	2.41599	1.87929
EVM0006603	6.58528	51.8948	69.5915	42.6905	35.6457	26.8595	175.121	79.2088	25.1424	12.4098	49.3488	28.967	90.1821	33.0992	50.487	57.9228
EVM0006649	4.22959	7.42452	9.40853	7.02088	17.4088	9.83458	21.553	16.2655	4.15788	9.25139	8.03211	7.14713	19.9302	12.2262	18.5013	16.8859
EVM0006866	0.160492	0.756647	0.0966701	0.337936	5.88608	1.27092	8.14557	5.10086	0.171478	0.286652	0.619724	0.359285	9.83126	3.4795	5.26032	6.19036
EVM0008128	2.95252	4.80651	5.42566	4.3949	98.2821	94.5413	111.36	101.394	5.52128	7.70248	4.65003	5.95793	98.0404	56.8749	69.9282	74.9478
EVM0008900	208.313	85.1582	126.404	139.958	41.863	25.9988	47.2273	38.363	115.577	174.893	82.2311	124.234	49.3032	42.2892	48.361	46.6511
EVM0009409	0	0.0775742	0.189187	0.0889204	1.53462	4.92372	1.91755	2.79196	0.502413	0.444931	0.514653	0.487332	1.4222	1.22836	3.12591	1.92549
EVM0010374	43.1141	20.6727	15.9277	26.5715	34.7758	22.421	29.5755	28.9241	7.83205	14.6072	12.4538	11.631	37.3508	26.0484	38.6013	34.0001
EVM0011459	21.5227	14.502	2.64286	12.8892	60.0241	53.1535	18.2812	43.8196	2.09881	10.5425	8.03181	6.89104	50.6543	30.9316	68.6098	50.0652
EVM0012041	0.41995	0.822927	1.50071	0.914529	3.3978	9.92999	2.76542	5.3644	1.13198	0.554144	0.310718	0.665614	5.26609	2.58762	4.81799	4.2239
EVM0013573	133.345	116.504	50.4703	100.106	358.712	375.473	262.666	332.284	52.5387	42.3041	40.5021	45.115	359.826	250.174	519.637	376.546
EVM0014537	1.86098	2.07106	0.646286	1.52611	9.79347	9.1843	7.56322	8.847	0.435876	0.649997	0.396288	0.494054	7.21091	5.84119	10.4199	7.824
EVM0014688	95.2789	79.2457	54.7448	76.4231	365.14	244.955	245.304	285.133	33.2421	37.7368	37.5931	36.1907	290.358	248.96	419.909	319.742
EVM0015466	58.4919	42.733	27.1095	42.7781	86.4452	118.088	46.1783	83.5705	23.4643	26.8641	17.8748	22.7344	102.54	47.4505	92.2068	80.7324
EVM0016170	13.758	6.67058	9.95432	10.1276	0.901221	0.528538	0.731017	0.720259	5.85805	6.40429	7.80738	6.68991	1.40803	1.28	3.35792	2.01531
EVM0017324	12.4068	7.43279	7.55714	9.13224	22.5821	16.8445	24.3529	21.2598	7.81456	8.85968	7.65244	8.10889	22.0153	13.148	25.2695	20.1443
EVM0018103	16.2471	14.3726	11.3774	13.999	58.5879	29.4008	38.4685	42.1524	12.8833	13.6116	11.641	12.712	57.4241	30.5582	32.8554	40.2793
EVM0018598	0.552299	0.266501	0.324438	0.381079	4.15798	1.92777	5.49157	3.85911	0.146369	0.317016	0.754192	0.405859	3.17984	6.91941	3.27345	4.45757
EVM0020531	102.046	76.8872	56.9656	78.6329	25.7513	30.8591	26.6186	27.743	80.9147	80.3013	70.786	77.334	38.0277	22.2837	44.0684	34.7933
EVM0022031	0.186662	0.0909437	0	0.0925352	9.91822	8.85886	3.06666	7.28125	0	0.426947	0.207769	0.211572	9.84858	3.65883	26.9023	13.4699
EVM0024412	44.4169	46.9161	41.3652	44.2327	172.912	161.509	154.118	162.846	52.9906	52.2936	33.0144	46.0995	194.154	93.7269	188.012	158.631
EVM0028655	11.7866	14.1473	12.7563	12.8967	63.8401	43.5939	59.4996	55.6445	14.4908	14.9448	12.7177	14.0511	57.6089	45.5689	46.2009	49.7929
EVM0028978	7.25146	3.73367	6.1106	5.69858	83.715	40.1627	32.5605	52.1461	4.14339	3.1174	4.35889	3.87323	44.1033	20.0204	32.2904	32.138
EVM0029866	353.21	209.01	178.109	246.776	84.7682	131.006	76.4398	97.4047	231.958	232.876	202.907	222.58	133.758	77.4065	68.8995	93.3547
EVM0030823	6.99875	3.62303	4.97313	5.1983	0.494891	5.77729e-19	1.28795	0.59428	5.36125	4.56658	8.97976	6.30253	0.929368	3.37908	3.63579	2.64808
EVM0032021	2.94008	2.68687	7.35068	4.32588	5.1118	5.39778	13.6378	8.04913	4.55679	3.17103	3.88333	3.87038	7.84031	10.4391	6.84827	8.37589
EVM0032370	72.6349	59.8765	36.8041	56.4385	475.851	420.204	335.596	410.55	22.2162	28.8571	27.311	26.1281	349.716	323.989	600.901	424.869
EVM0033748	131.327	128.992	127.333	129.217	313.448	478.879	414.545	402.291	126.035	124.819	118.679	123.178	470.53	331.768	380.694	394.331
EVM0035905	1.67896	1.77761	3.25494	2.23717	28.1035	57.8418	56.9102	47.6185	5.41469	4.8523	2.27386	4.18028	62.0364	29.6544	57.4368	49.7092
EVM0037606	2.92759	1.78378	3.19465	2.63534	10.2554	9.47604	9.27614	9.66919	2.10376	2.29218	1.84791	2.08128	13.9725	6.07907	15.4437	11.8318
EVM0037879	1.64361	1.80121	2.55978	2.00153	7.67182	11.3211	6.52978	8.50757	1.13917	1.77009	2.65256	1.85394	9.64593	4.76521	33.2058	15.8723
EVM0038648	0.0579169	0	0.136335	0.0647506	1.19652	4.79989	0.608866	2.20176	0.240574	0.12665	0	0.122408	1.52628	1.47276	2.40752	1.80219
EVM0039609	414.367	390.295	274.459	359.707	685.731	486.756	550.515	574.334	317.229	324.049	273.436	304.905	711.189	472.546	842.938	675.558
EVM0040155	16.723	7.48025	18.0516	14.0849	137.757	88.2368	101.979	109.324	10.0303	9.56705	10.0834	9.89358	134.407	83.8921	107.26	108.52
EVM0040250	8.70398	18.794	15.625	14.3743	64.1063	91.4984	106.401	87.3352	20.8608	22.8249	19.8574	21.181	112.758	63.936	90.3171	89.0037
EVM0040623	98.9276	74.6718	46.9215	73.507	165.138	115.001	89.8785	123.339	29.8957	36.3528	33.2733	33.1739	184.121	83.6982	234.214	167.344
EVM0042752	9.20579	6.49345	4.00025	6.5665	10.6155	8.06135	12.7866	10.4878	4.40125	3.82231	3.86098	4.02818	9.69233	7.58463	8.95938	8.74545
EVM0044087	61.2753	42.5417	43.2697	49.0289	89.5736	55.4512	72.2737	72.4328	21.6319	28.2567	31.0194	26.9693	76.754	88.6373	102.846	89.4124
EVM0044116	0.607992	0.246553	0.117731	0.324092	13.9782	6.05925	9.48546	9.84098	0.0521303	0.0550273	0.106926	0.0713614	16.6636	6.8132	9.54986	11.0089
EVM0044712	1.11818	0.930003	0.350827	0.79967	8.76862	3.8363	6.6698	6.42491	0.619641	0.94437	0.957438	0.840483	4.60506	1.67707	3.94463	3.40892
EVM0046201	8.9395	8.44102	14.4114	10.5973	43.2874	30.3171	43.1477	38.9174	11.6359	15.9927	12.8709	13.4998	41.3993	39.6613	22.6181	34.5596
EVM0046939	8.47247	10.3791	16.4092	11.7536	22.5365	20.5157	43.546	28.8661	14.3073	19.5798	14.926	16.271	35.4598	40.2831	31.9755	35.9061
EVM0047172	0.0831766	0.353391	0.322977	0.253182	20.0374	22.1282	15.6468	19.2708	0.802012	0.803674	0.26799	0.624559	25.4089	11.6276	11.0683	16.0349
EVM0048064	18.5294	15.0595	11.7025	15.0971	31.2548	25.5738	36.1229	30.9838	17.8593	17.7544	30.4232	22.0123	50.5462	23.0421	43.5747	39.0543
EVM0049295	6.0753	3.06931	2.85734	4.00065	17.2789	20.109	12.8765	16.7548	1.24699	1.96577	1.03977	1.41751	12.4665	6.31177	18.4464	12.4082
EVM0051729	8.21845	6.92178	5.14986	6.76336	3.27269	3.23492	3.10768	3.2051	7.31722	12.8763	8.83385	9.67579	2.382	3.55045	2.64954	2.86066
EVM0052580	0.428752	0	0.164487	0.197746	5.41811	1.67733	3.59888	3.56477	0.0738698	0	0	0.0246233	8.50341	1.45936	2.46251	4.14176
EVM0052610	9.54121	2.48709	4.25414	5.42748	140.869	99.1366	102.29	114.098	4.35799	3.05125	3.17845	3.52923	166.631	59.0929	172.747	132.824
EVM0053799	32.145	27.4632	27.0429	28.8837	12.3899	13.407	15.6585	13.8185	28.8322	22.846	27.0066	26.2283	18.3601	10.6759	13.3941	14.1434
EVM0053966	2.1814	1.4939	1.23534	1.63688	32.653	34.1114	28.4679	31.7441	0.760151	0.710695	0.335938	0.602261	47.2835	19.9432	34.4746	33.9004
EVM0054684	2.11972	1.4873	2.2813	1.96277	8.52818	7.40978	7.36646	7.76814	2.48084	0.356438	0.589297	1.14219	5.02364	2.16101	7.95345	5.04603
EVM0054964	16.8724	17.035	16.1746	16.694	90.3944	56.5004	66.0137	70.9695	15.0938	13.3865	14.0957	14.192	40.3983	53.3768	44.8086	46.1946
EVM0055475	8.89052	9.83757	11.6186	10.1156	35.0704	23.3604	27.8991	28.7766	10.2073	7.92219	10.7377	9.6224	15.4561	22.6368	20.0929	19.3953
EVM0057013	2.78232	0.261746	0.661549	1.2352	13.7321	14.5838	5.16497	11.1603	0.149451	2.03913	0.747287	0.978623	7.29921	6.88283	10.4675	8.21651
