# Supplementary material for: Uncovering candidate genes responsive to salt stress in Salix matsudana (Koidz) by transcriptomic analysis
Source: PLoS One. 2020 Aug 6;15(8):e0236129. doi: 10.1371/journal.pone.0236129 (PMC7410171; doi:10.1371/journal.pone.0236129)
Supplement: S6 Table — (XLSX) [file pone.0236129.s008.xlsx]

## Sheet: gene List
transporters
AtHKT1	EVM0050742
AtHKT1	Salix_newGene_7742
AtHKT1	EVM0001779
AtHKT1	EVM0037865
AtHKT1	EVM0008154
ATNHX5	EVM0022419
ATNHX6	EVM0017710
ATNHX1	EVM0022347
ATNHX1	EVM0039773
ATNHX1	EVM0057056
ATNHX1	EVM0029787
ATNHX1	EVM0031179
ATNHX1	EVM0022875
ATNHX1	EVM0011619
ATNHX1	EVM0035145
ATNHX1	EVM0039208
ATNHX1	EVM0041712
ATNHX1	EVM0048488
SOS pathway
ATSOS3	EVM0042883
ATSOS3	EVM0016152
ATSOS3	EVM0046661
ATSOS3	EVM0054014
ATSOS3	EVM0018426
ATCBL10_SCABP8	EVM0045944
ATCBL10_SCABP8	EVM0045699
ATCBL10_SCABP8	EVM0008473
ATCBL10_SCABP8	EVM0017071
ATCBL10_SCABP8	EVM0002755
ATCBL10_SCABP8	EVM0011083
ATCBL10_SCABP8	EVM0007134
ATSOS2_CIPK24	EVM0053110
ATSOS2_CIPK24	EVM0005893
ATSOS2_CIPK24	EVM0057329
ATSOS2_CIPK24	EVM0018879
ATSOS2_CIPK24	EVM0056143
ATSOS2_CIPK24	EVM0052924
ATSOS1_NHX7	EVM0040742
ATSOS1_NHX7	EVM0051713
ATSOS1_NHX7	EVM0057692
ATSOS1_NHX7	EVM0005746
SnRK pathway
SNRK2-8_AT1G78290	EVM0030462
SNRK2-8_AT1G78290	EVM0051543
SNRK2-8_AT1G78290	EVM0001122
SNRK2-8_AT1G78290	EVM0012095
SNRK2-8_AT1G78290	EVM0011222
SNRK2-8_AT1G78290	EVM0014919
SNRK2-8_AT1G78290	EVM0029234
SNRK2-8_AT1G78290	EVM0003561
SNRK2-8_AT1G78290	EVM0015065
SNRK2-8_AT1G78290	EVM0006612
SNRK2-8_AT1G78290	EVM0055087
SNRK2-8_AT1G78290	EVM0017067
SNRK2-8_AT1G78290	EVM0004109
SNRK2-8_AT1G78290	EVM0043595
SNRK2-8_AT1G78290	EVM0006220
SNRK2.7_AT4G40010	EVM0030462
ATAREB1_AT1G45249	EVM0050408
ATAREB1_AT1G45249	EVM0056521
ATAREB1_AT1G45249	EVM0057322
ATAREB1_AT1G45249	EVM0001979
ABF1_At1g49720	EVM0057322
ABF1_At1g49720	EVM0056521
ABF3_At4g34000	EVM0050408
ABF3_At4g34000	EVM0001979
ATBAM1_AMYLASE1_	EVM0009739
ATBAM1_AMYLASE1_	EVM0055998
ATBAM1_AMYLASE1_	EVM0032122
ATBAM1_AMYLASE1_	EVM0037381
ATBAM1_AMYLASE1_	EVM0040390
ATBAM1_AMYLASE1_	EVM0006009
ATBAM2_AMYLASE2_	EVM0011725
ATBAM2_AMYLASE2_	EVM0015971
ATBAM2_AMYLASE2_	EVM0003165
ATAMY3_AT1G69830	EVM0043083
ATAMY3_AT1G69830	EVM0019544
ATAMY3_AT1G69830	EVM0044340
ATAMY3_AT1G69830	EVM0022678
MAP Kinase pathway
ATMEKK1_AT4G08500	EVM0039896
ATMEKK1_AT4G08500	EVM0028324
MKKK20_AT3G50310	EVM0023423
MKKK20_AT3G50310	EVM0050044
MKKK20_AT3G50310	EVM0005857
MKKK20_AT3G50310	EVM0001475
MKKK20_AT3G50310	EVM0050709
ATMKK2_AT4G29810	EVM0007659
ATMKK2_AT4G29810	EVM0042661
ATMKK2_AT4G29810	EVM0044062
ATMKK2_AT4G29810	EVM0042109
ATMKK9_AT1G73500	EVM0000054
ATMKK9_AT1G73500	EVM0013511
ATMKK9_AT1G73500	EVM0055920
ATMKK9_AT1G73500	EVM0020520
MKK4_AT1G51660	EVM0004332
MKK4_AT1G51660	EVM0004969
MKK4_AT1G51660	EVM0028650
MKK4_AT1G51660	EVM0039202
MKK4_AT1G51660	EVM0000399
ATMPK6_AT2G43790	EVM0033587
ATMPK6_AT2G43790	EVM0048228
ATMPK6_AT2G43790	EVM0035970
ATMPK6_AT2G43790	EVM0028295
ATMPK6_AT2G43790	EVM0018017
ATMPK6_AT2G43790	EVM0050489
ATMPK6_AT2G43790	EVM0051185
ATMPK6_AT2G43790	EVM0005550
ATMPK6_AT2G43790	EVM0010334
ATMPK6_AT2G43790	Salix_newGene_4268
ATMPK6_AT2G43790	EVM0007287
ATMPK6_AT2G43790	EVM0000366
ATMPK6_AT2G43790	EVM0055690
ATMPK6_AT2G43790	EVM0036343
ATMPK6_AT2G43790	EVM0050065
ABA Receptor
ATPYL9_AT1G01360	EVM0038789
ATPYL9_AT1G01360	EVM0011245
ATPYL9_AT1G01360	EVM0055773
ATPYL9_AT1G01360	EVM0041565
ATPYL9_AT1G01360	EVM0037025
ATPYL9_AT1G01360	EVM0032119
ATPYL9_AT1G01360	EVM0010312
ATPYL9_AT1G01360	EVM0037575
ATPYL9_AT1G01360	EVM0042391
ATPYL9_AT1G01360	EVM0029750
ATPYL3_AT1G73000	EVM0039173
ATPYL3_AT1G73000	EVM0051944
ATPYL2	EVM0001938
ATPYL4	EVM0004053
ATPYL4	EVM0039894
ATPYL4	EVM0008922
ATPYL4	EVM0002155
ATABI1_PP2C_AT4G26080	EVM0023391
ATABI1_PP2C_AT4G26080	EVM0025200
ATABI1_PP2C_AT4G26080	EVM0037347
ATABI1_PP2C_AT4G26080	Salix_newGene_3301
ATABI1_PP2C_AT4G26080	EVM0027513
ATABI1_PP2C_AT4G26080	EVM0047754
ATABI1_PP2C_AT4G26080	EVM0036327
ATABI1_PP2C_AT4G26080	EVM0016656
ATABI1_PP2C_AT4G26080	EVM0052425
ATABI1_PP2C_AT4G26080	EVM0028657
ATABI1_PP2C_AT4G26080	EVM0033909
ATABI1_PP2C_AT4G26080	EVM0022126
ATABI1_PP2C_AT4G26080	EVM0037914
ATABI1_PP2C_AT4G26080	EVM0005058
ATABI1_PP2C_AT4G26080	EVM0003088
ATABI1_PP2C_AT4G26080	EVM0012235
ATABI1_PP2C_AT4G26080	EVM0009753
ATABI1_PP2C_AT4G26080	EVM0018559
ATABI1_PP2C_AT4G26080	EVM0008279
ATABI1_PP2C_AT4G26080	EVM0024006
ATABI1_PP2C_AT4G26080	EVM0046501
EnZymes
P5CS1	EVM0041792
P5CS1	EVM0018276
P5CS1	EVM0016837
ATRBOHF_AT1G64060	EVM0021927
ATRBOHF_AT1G64060	EVM0052483
ATRBOHF_AT1G64060	EVM0040235
ATRBOHD_AT5G47910	EVM0042737
ATRBOHD_AT5G47910	EVM0006885
ATRBOHD_AT5G47910	EVM0033412
ATRBOHD_AT5G47910	EVM0047220
ATRBOHD_AT5G47910	EVM0031542
ATRBOHD_AT5G47910	EVM0007102
ATRBOHD_AT5G47910	EVM0041059
ATRBOHD_AT5G47910	EVM0032034
ATRBOHD_AT5G47910	EVM0029936
ATRBOHD_AT5G47910	EVM0051483
ATSOD1_AT1G08830	EVM0026586
ATSOD1_AT1G08830	EVM0000735
ATSOD1_AT1G08830	Salix_newGene_697
ATSOD1_AT1G08830	EVM0024342
ATSOD1_AT1G08830	EVM0050012
ATSOD2_AT2G28190	EVM0050204
ATSOD2_AT2G28190	EVM0045681
ATSOD2_AT2G28190	EVM0028120
ATMSD1_AT3G10920	EVM0001776
ATMSD1_AT3G10920	Salix_newGene_3042
ATMSD1_AT3G10920	EVM0017187
ATMSD1_AT3G10920	EVM0013832
ATMSD1_AT3G10920	Salix_newGene_1842
ATMSD1_AT3G10920	EVM0031036
CAT1_AT1G20630.1	EVM0003103
CAT1_AT1G20630.1	EVM0005197
CAT1_AT1G20630.1	EVM0019131
CAT1_AT1G20630.1	EVM0047269
CAT1_AT1G20630.1	EVM0014472
ESE1	EVM0014312
ESE1	EVM0040715
ESE1	EVM0025220
ESE1	EVM0017235
ERF1	EVM0038648
ERF1	EVM0017086
ERF1	EVM0045763
DREB1A	EVM0014688
DREB1A	EVM0009316
DREB1A	EVM0013573

## Sheet: salt pathway DEGs FRPM
	SS-CK	SS-NT	ST-CK	ST-NT
AtHKT1_newGene_7742	2.63944	5.35012	1.19023	3.97498
AtHKT1_EVM0001779	1.52878	5.62064	1.94437	2.89811
ATSOS1_EVM0051713	31.7283	96.8936	23.7086	71.9849
ATBAM1_EVM0009739	3.3847	44.5942	3.64277	38.8073
ATBAM1_EVM0055998	46.389	149.304	40.0458	137.463
ATBAM1_EVM0037381	1.06012	12.0485	0.839212	11.0954
ATBAM2_EVM0015971	4.91764	18.6054	2.57868	14.1119
ATMEKK1_EVM0028324	13.1281	34.2056	13.0047	27.442
MKKK20_EVM0023423	11.4109	170.544	5.22664	166.362
MKKK20_EVM0050044	1.99366	15.713	1.38299	14.0744
MKKK20_EVM0001475	1.23831	4.74379	1.62686	5.57084
MKKK20_EVM0050709	23.7044	130.652	14.4095	135.114
ATMKK2_EVM0044062	14.2676	27.5928	13.0803	25.8608
ATMKK9_EVM0013511	5.46432	3.31409	8.00841	3.33965
ATMPK6_EVM0018017	240.336	778.834	163.35	597.498
ATMPK6_EVM0051185	22.2117	44.8763	27.2428	33.4539
ATMPK6_EVM0000366	15.6238	34.0521	16.258	26.6421
ATPYL9_EVM0055773	26.6095	53.288	23.4855	53.3737
ATPYL4_EVM0004053	56.9271	29.0919	55.8716	35.5219
PP2C_EVM0016656	4.10054	8.3891	4.1811	6.17351
PP2C_EVM0028657	0.282769	0.881344	0.191069	1.1316
RBOHF_EVM0021927	1.84096	3.09432	1.69843	3.80306
RBOHF_EVM0052483	0.869088	4.38891	0.742745	4.17735
RBOHD_EVM0042737	0.664218	15.9575	0.65251	9.31361
RBOHD_EVM0006885	3.62771	28.704	4.01516	18.8274
RBOHD_EVM0031542	0.566195	4.1234	0.677321	3.10793
ESE1_EVM0025220	1.00583	5.87415	0.651059	5.68293
ESE1_EVM0017235	0.630037	3.26394	0.580942	5.03444
ERF1_EVM0038648	0.0647506	2.20176	0.164625	0.99968
DREB1A_EVM0014688	76.4231	285.133	36.1907	319.742
DREB1A_EVM0013573	100.106	332.284	45.115	376.546
